# Supplementary material for: catena-Poly[[bis­[2-chloro-6-(1H-1,2,4-triazol-1-yl-κN 4)pyridine]cadmium(II)]-di-μ-thio­cyanato-κ2 N:S;κ2 S:N]: a one-dimensional coordination polymer
Source: Acta Crystallogr Sect E Struct Rep Online. 2008 Sep 27;64(Pt 10):m1327. doi: 10.1107/S1600536808030547 (PMC2959435; doi:10.1107/S1600536808030547)
Supplement: Supplementary file 1 [file e-64-m1327-sup1.cif]

##############################################################################
###                                                                        ###
###        Electronic paper (Acta Crystallographica Section E)             ###
###                                                                        ###
##############################################################################
#                                                                            #
# This CIF contains the data in a paper accepted for publication in Acta     #
# Crystallographica Section E. It conforms to the requirements of Notes      #
# for Authors for Section E, and has been peer reviewed under the auspices   #
# of the IUCr Commission on Journals.                                        #
#                                                                            #
# Full details of the Crystallographic Information File format               #
# are given in the paper "The Crystallographic Information File (CIF):       #
# a New Standard Archive File for Crystallography" by S. R. Hall, F. H.      #
# Allen and I. D. Brown [Acta Cryst. (1991), A47, 655-685].                  #
#                                                                            #
# The current version of the core CIF dictionary is obtainable from          #
# ftp://ftp.iucr.org/pub/cif_core.dic. The current version number is 2.4.    #
#                                                                            #
# Software is freely available for graphical display of the structure(s) in  #
# this CIF.  For information consult the CIF home page http://www.iucr.org/  #
# cif/home.html                                                              #
#                                                                            #
# This file may be used for bona fide research purposes within the           #
# scientific community so long as proper attribution is given to the journal # 
# article from which it was obtained.                                        #
#                                                                            #
##############################################################################
                                             
data_I
_audit_creation_method     SHELXL-97
_chemical_name_systematic
;
catena-Poly[[bis[2-chloro-6-(1<i>H</i>-1,2,4-triazol-1-yl-
\kN^4^)pyridine]cadmium(II)]-di-\m-thiocyanato-\k^2^N:S;\k^2^S:N]
;
_chemical_name_common     ?
_chemical_formula_moiety     'C16 H10 Cd Cl2 N10 S2'
_chemical_formula_sum     'C16 H10 Cd Cl2 N10 S2'
_chemical_formula_iupac     '[Cd (N C S)2 (C7 H5 Cl1 N4)2]'
_chemical_formula_weight     589.76
_chemical_melting_point     ?
_symmetry_cell_setting     'Triclinic'
_symmetry_space_group_name_H-M     'P -1'
_symmetry_space_group_name_Hall     '-P 1'
loop_
    _symmetry_equiv_pos_as_xyz
    'x, y, z'
    '-x, -y, -z'
_cell_length_a     5.7525(11)
_cell_length_b     8.0180(15)
_cell_length_c     12.212(2)
_cell_angle_alpha     107.609(3)
_cell_angle_beta     90.095(2)
_cell_angle_gamma     91.950(3)
_cell_volume     536.53(18)
_cell_formula_units_Z     1
_cell_measurement_reflns_used     1921
_cell_measurement_theta_min     2.667
_cell_measurement_theta_max     28.1065
_cell_measurement_temperature     298(2)
_exptl_crystal_description     block
_exptl_crystal_colour     colorless
_exptl_crystal_size_max     0.23
_exptl_crystal_size_mid     0.21
_exptl_crystal_size_min     0.10
_exptl_crystal_density_diffrn     1.825
_exptl_crystal_density_meas     ?
_exptl_crystal_density_method     'not measured'
_exptl_crystal_F_000     290
_exptl_absorpt_coefficient_mu     1.489
_exptl_absorpt_correction_type     multi-scan
_exptl_absorpt_process_details     '(<i>SADABS</i>; Sheldrick, 1996)'
_exptl_absorpt_correction_T_min     0.7258
_exptl_absorpt_correction_T_max     0.8654
_exptl_special_details
;
;
_diffrn_ambient_temperature     293(2)
_diffrn_radiation_type     MoK\a
_diffrn_radiation_wavelength     0.71073
_diffrn_radiation_source     'fine-focus sealed tube'
_diffrn_radiation_monochromator     graphite
_diffrn_measurement_device_type     'Bruker SMART APEX CCD'
_diffrn_measurement_method     '\f and \w'
_diffrn_detector_area_resol_mean     ?
_diffrn_reflns_number     2892
_diffrn_reflns_av_R_equivalents     0.0161
_diffrn_reflns_av_sigmaI/netI     0.0346
_diffrn_reflns_theta_min     1.75
_diffrn_reflns_theta_max     25.75
_diffrn_reflns_theta_full     25.75
_diffrn_measured_fraction_theta_max     0.978
_diffrn_measured_fraction_theta_full     0.978
_diffrn_reflns_limit_h_min     -6
_diffrn_reflns_limit_h_max     7
_diffrn_reflns_limit_k_min     -9
_diffrn_reflns_limit_k_max     8
_diffrn_reflns_limit_l_min     -11
_diffrn_reflns_limit_l_max     14
_diffrn_standards_number     ?
_diffrn_standards_interval_count     ?
_diffrn_standards_interval_time     ?
_diffrn_standards_decay_%     ?
_refine_special_details
;
Refinement of <i>F</i>^2^ against ALL reflections. The weighted <i>R</i>-factor
<i>wR</i> and goodness of fit <i>S</i> are based on <i>F</i>^2^, conventional
<i>R</i>-factors <i>R</i> are based on <i>F</i>, with <i>F</i> set to zero for
negative <i>F</i>^2^. The threshold expression of <i>F</i>^2^ >
\s(<i>F</i>^2^) is used only for calculating <i>R</i>-factors(gt) <i>etc</i>.
and is not relevant to the choice of reflections for refinement.
<i>R</i>-factors based on <i>F</i>^2^ are statistically about twice as large
as those based on <i>F</i>, and <i>R</i>- factors based on ALL data will be
even larger.
;
_reflns_number_total     2005
_reflns_number_gt     1903
_reflns_threshold_expression     I>2\s(I)
_refine_ls_structure_factor_coef     Fsqd
_refine_ls_matrix_type     full
_refine_ls_R_factor_all     0.0292
_refine_ls_R_factor_gt     0.0279
_refine_ls_wR_factor_gt     0.0703
_refine_ls_wR_factor_ref     0.0709
_refine_ls_goodness_of_fit_ref     1.033
_refine_ls_restrained_S_all     1.033
_refine_ls_number_reflns     2005
_refine_ls_number_parameters     143
_refine_ls_number_restraints     0
_refine_ls_hydrogen_treatment     constr
_refine_ls_weighting_scheme     calc
_refine_ls_weighting_details
         'calc w=1/[\s^2^(Fo^2^)+(0.0366P)^2^+0.1572P] where P=(Fo^2^+2Fc^2^)/3'
_atom_sites_solution_hydrogens     geom
_atom_sites_solution_primary     direct
_atom_sites_solution_secondary     difmap
_refine_ls_shift/su_max     0.002
_refine_ls_shift/su_mean     0.000
_refine_diff_density_max     0.340
_refine_diff_density_min     -0.359
_refine_ls_extinction_method     'SHELXL97 (Sheldrick, 2008)'
_refine_ls_extinction_coef     0.021(2)
_refine_ls_extinction_expression
                                  'Fc^*^=kFc[1+0.001xFc^2^\l^3^/sin(2\q)]^-1/4^'
loop_
    _atom_type_symbol
    _atom_type_description
    _atom_type_scat_dispersion_real
    _atom_type_scat_dispersion_imag
    _atom_type_scat_source
    'C' 'C' 0.0033 0.0016
                         'International Tables Vol C Tables 4.2.6.8 and 6.1.1.4'
    'H' 'H' 0.0000 0.0000
                         'International Tables Vol C Tables 4.2.6.8 and 6.1.1.4'
    'N' 'N' 0.0061 0.0033
                         'International Tables Vol C Tables 4.2.6.8 and 6.1.1.4'
    'Cd' 'Cd' -0.8075 1.2024
                         'International Tables Vol C Tables 4.2.6.8 and 6.1.1.4'
    'S' 'S' 0.1246 0.1234
                         'International Tables Vol C Tables 4.2.6.8 and 6.1.1.4'
    'Cl' 'Cl' 0.1484 0.1585
                         'International Tables Vol C Tables 4.2.6.8 and 6.1.1.4'
_computing_data_collection     'SMART (Bruker, 1997)'
_computing_cell_refinement     'SAINT (Bruker, 1997)'
_computing_data_reduction     'SAINT (Bruker, 1997)'
_computing_structure_solution     'SHELXS97 (Sheldrick, 2008)'
_computing_structure_refinement     'SHELXL97 (Sheldrick, 2008)'
_computing_molecular_graphics     'SHELXTL (Sheldrick, 2008)'
_computing_publication_material     'SHELXTL (Sheldrick, 2008)'
loop_
    _atom_site_type_symbol
    _atom_site_label
    _atom_site_fract_x
    _atom_site_fract_y
    _atom_site_fract_z
    _atom_site_U_iso_or_equiv
    _atom_site_adp_type
    _atom_site_calc_flag
    _atom_site_refinement_flags
    _atom_site_occupancy
    _atom_site_disorder_assembly
    _atom_site_disorder_group
    C C1 -0.0042(5) 0.8697(4) 0.7162(2) 0.0411(6) Uani d . 1 . .
    H H1 -0.1436 0.8065 0.7139 0.049 Uiso calc R 1 . .
    C C2 0.1609(7) 0.7193(5) 0.3111(3) 0.0639(9) Uani d . 1 . .
    H H2 0.2549 0.7310 0.2518 0.077 Uiso calc R 1 . .
    C C3 0.2948(5) 1.0298(4) 0.7697(2) 0.0534(8) Uani d . 1 . .
    H H3 0.4058 1.1035 0.8178 0.064 Uiso calc R 1 . .
    C C4 0.5043(5) 1.2276(4) 1.0409(2) 0.0421(6) Uani d . 1 . .
    C C5 0.2157(6) 0.8143(4) 0.4239(2) 0.0543(8) Uani d . 1 . .
    H H5 0.3444 0.8913 0.4426 0.065 Uiso calc R 1 . .
    C C6 0.0695(5) 0.7883(3) 0.5063(2) 0.0406(6) Uani d . 1 . .
    C C7 -0.1629(6) 0.5969(4) 0.3779(2) 0.0484(7) Uani d . 1 . .
    C C8 -0.0303(7) 0.6092(4) 0.2872(2) 0.0597(8) Uani d . 1 . .
    H H8 -0.0696 0.5446 0.2121 0.072 Uiso calc R 1 . .
    Cd Cd1 0.0000 1.0000 1.0000 0.04300(14) Uani d S 1 . .
    Cl Cl1 -0.40595(17) 0.45711(12) 0.35184(8) 0.0709(3) Uani d . 1 . .
    N N1 0.1037(4) 0.9656(3) 0.81047(18) 0.0446(5) Uani d . 1 . .
    N N2 0.1161(4) 0.8768(3) 0.62460(17) 0.0401(5) Uani d . 1 . .
    N N3 0.3112(4) 0.9806(3) 0.65819(19) 0.0530(6) Uani d . 1 . .
    N N4 -0.1181(4) 0.6839(3) 0.48723(18) 0.0420(5) Uani d . 1 . .
    N N5 0.3274(4) 1.1798(4) 1.0652(2) 0.0538(6) Uani d . 1 . .
    S S1 0.75769(13) 1.29435(10) 1.00393(6) 0.0488(2) Uani d . 1 . .
loop_
    _atom_site_aniso_label
    _atom_site_aniso_U_11
    _atom_site_aniso_U_22
    _atom_site_aniso_U_33
    _atom_site_aniso_U_12
    _atom_site_aniso_U_13
    _atom_site_aniso_U_23
    C1 0.0387(14) 0.0535(15) 0.0288(12) -0.0045(11) 0.0033(10) 0.0098(11)
    C2 0.081(2) 0.078(2) 0.0301(15) -0.0033(18) 0.0091(14) 0.0133(14)
    C3 0.0507(17) 0.073(2) 0.0300(13) -0.0198(15) 0.0021(12) 0.0083(13)
    C4 0.0382(15) 0.0524(16) 0.0289(12) -0.0036(12) -0.0049(10) 0.0026(11)
    C5 0.065(2) 0.0628(19) 0.0318(14) -0.0065(15) 0.0078(13) 0.0112(13)
    C6 0.0517(16) 0.0411(14) 0.0278(12) 0.0034(12) 0.0011(11) 0.0084(10)
    C7 0.0575(18) 0.0419(15) 0.0413(15) 0.0064(12) -0.0075(13) 0.0052(11)
    C8 0.083(2) 0.0602(19) 0.0292(14) 0.0067(17) -0.0040(14) 0.0025(13)
    Cd1 0.02956(18) 0.0703(2) 0.02358(16) -0.01005(12) 0.00224(10) 0.00706(12)
    Cl1 0.0652(6) 0.0672(5) 0.0659(5) -0.0086(4) -0.0153(4) 0.0000(4)
    N1 0.0437(13) 0.0585(14) 0.0279(11) -0.0047(10) 0.0042(9) 0.0085(10)
    N2 0.0434(13) 0.0482(12) 0.0263(10) -0.0039(10) 0.0034(9) 0.0082(9)
    N3 0.0533(15) 0.0698(16) 0.0312(12) -0.0195(12) 0.0052(10) 0.0105(11)
    N4 0.0487(14) 0.0434(12) 0.0321(11) 0.0048(10) -0.0018(9) 0.0084(9)
    N5 0.0360(14) 0.0676(16) 0.0479(14) -0.0086(11) 0.0004(10) 0.0035(12)
    S1 0.0407(4) 0.0620(5) 0.0401(4) -0.0104(3) 0.0037(3) 0.0113(3)
_geom_special_details
;
All e.s.d.'s (except the e.s.d. in the dihedral angle between two l.s. planes)
are estimated using the full covariance matrix. The cell e.s.d.'s are taken
into account individually in the estimation of e.s.d.'s in distances, angles
and torsion angles; correlations between e.s.d.'s in cell parameters are only
used when they are defined by crystal symmetry. An approximate (isotropic)
treatment of cell e.s.d.'s is used for estimating e.s.d.'s involving l.s.
planes.
;
loop_
    _geom_bond_atom_site_label_1
    _geom_bond_atom_site_label_2
    _geom_bond_site_symmetry_2
    _geom_bond_distance
    _geom_bond_publ_flag
    C1 N1 . 1.316(3) ?
    C1 N2 . 1.331(3) ?
    C1 H1 . 0.9300 ?
    C2 C8 . 1.361(5) ?
    C2 C5 . 1.387(4) ?
    C2 H2 . 0.9300 ?
    C3 N3 . 1.303(3) ?
    C3 N1 . 1.356(3) ?
    C3 H3 . 0.9300 ?
    C4 N5 . 1.146(4) ?
    C4 S1 . 1.646(3) ?
    C5 C6 . 1.371(4) ?
    C5 H5 . 0.9300 ?
    C6 N4 . 1.319(4) ?
    C6 N2 . 1.425(3) ?
    C7 N4 . 1.326(3) ?
    C7 C8 . 1.372(5) ?
    C7 Cl1 . 1.729(3) ?
    C8 H8 . 0.9300 ?
    Cd1 N5 2_577 2.319(2) ?
    Cd1 N5 . 2.319(2) Y
    Cd1 N1 . 2.328(2) Y
    Cd1 N1 2_577 2.328(2) ?
    Cd1 S1 1_455 2.7696(9) Y
    Cd1 S1 2_677 2.7696(9) ?
    N2 N3 . 1.360(3) ?
    S1 Cd1 1_655 2.7696(9) ?
loop_
    _geom_angle_atom_site_label_1
    _geom_angle_atom_site_label_2
    _geom_angle_atom_site_label_3
    _geom_angle_site_symmetry_1
    _geom_angle_site_symmetry_3
    _geom_angle
    _geom_angle_publ_flag
    N1 C1 N2 . . 109.8(2) ?
    N1 C1 H1 . . 125.1 ?
    N2 C1 H1 . . 125.1 ?
    C8 C2 C5 . . 120.1(3) ?
    C8 C2 H2 . . 120.0 ?
    C5 C2 H2 . . 120.0 ?
    N3 C3 N1 . . 115.0(3) ?
    N3 C3 H3 . . 122.5 ?
    N1 C3 H3 . . 122.5 ?
    N5 C4 S1 . . 179.1(3) ?
    C6 C5 C2 . . 116.3(3) ?
    C6 C5 H5 . . 121.9 ?
    C2 C5 H5 . . 121.9 ?
    N4 C6 C5 . . 125.8(3) ?
    N4 C6 N2 . . 114.1(2) ?
    C5 C6 N2 . . 120.1(3) ?
    N4 C7 C8 . . 124.9(3) ?
    N4 C7 Cl1 . . 115.9(2) ?
    C8 C7 Cl1 . . 119.2(2) ?
    C2 C8 C7 . . 117.6(3) ?
    C2 C8 H8 . . 121.2 ?
    C7 C8 H8 . . 121.2 ?
    N5 Cd1 N5 2_577 . 180.0 ?
    N5 Cd1 N1 2_577 . 89.51(9) Y
    N5 Cd1 N1 . . 90.49(9) Y
    N5 Cd1 N1 2_577 2_577 90.49(9) ?
    N5 Cd1 N1 . 2_577 89.51(9) ?
    N1 Cd1 N1 . 2_577 180.0000(10)
                                 ?
    N5 Cd1 S1 2_577 1_455 91.29(7) ?
    N5 Cd1 S1 . 1_455 88.71(7) Y
    N1 Cd1 S1 . 1_455 90.02(6) Y
    N1 Cd1 S1 2_577 1_455 89.98(6) ?
    N5 Cd1 S1 2_577 2_677 88.71(7) ?
    N5 Cd1 S1 . 2_677 91.29(7) Y
    N1 Cd1 S1 . 2_677 89.98(6) Y
    N1 Cd1 S1 2_577 2_677 90.02(6) ?
    S1 Cd1 S1 1_455 2_677 180.0 ?
    C1 N1 C3 . . 103.0(2) ?
    C1 N1 Cd1 . . 127.88(18) ?
    C3 N1 Cd1 . . 129.05(18) ?
    C1 N2 N3 . . 110.0(2) ?
    C1 N2 C6 . . 129.0(2) ?
    N3 N2 C6 . . 120.9(2) ?
    C3 N3 N2 . . 102.2(2) ?
    C6 N4 C7 . . 115.4(2) ?
    C4 N5 Cd1 . . 145.7(2) ?
    C4 S1 Cd1 . 1_655 97.18(11) ?
loop_
    _geom_torsion_atom_site_label_1
    _geom_torsion_atom_site_label_2
    _geom_torsion_atom_site_label_3
    _geom_torsion_atom_site_label_4
    _geom_torsion_site_symmetry_1
    _geom_torsion_site_symmetry_2
    _geom_torsion_site_symmetry_3
    _geom_torsion_site_symmetry_4
    _geom_torsion
    _geom_torsion_publ_flag
    C8 C2 C5 C6 . . . . 0.6(5) ?
    C2 C5 C6 N4 . . . . -1.0(5) ?
    C2 C5 C6 N2 . . . . 178.3(3) ?
    C5 C2 C8 C7 . . . . 0.0(5) ?
    N4 C7 C8 C2 . . . . -0.3(5) ?
    Cl1 C7 C8 C2 . . . . -179.4(3) ?
    N2 C1 N1 C3 . . . . -0.1(3) ?
    N2 C1 N1 Cd1 . . . . -176.61(18) ?
    N3 C3 N1 C1 . . . . 0.1(4) ?
    N3 C3 N1 Cd1 . . . . 176.6(2) ?
    N5 Cd1 N1 C1 2_577 . . . -1.9(3) ?
    N5 Cd1 N1 C1 . . . . 178.1(3) ?
    S1 Cd1 N1 C1 1_455 . . . -93.2(2) ?
    S1 Cd1 N1 C1 2_677 . . . 86.8(2) ?
    N5 Cd1 N1 C3 2_577 . . . -177.6(3) ?
    N5 Cd1 N1 C3 . . . . 2.4(3) ?
    S1 Cd1 N1 C3 1_455 . . . 91.1(3) ?
    S1 Cd1 N1 C3 2_677 . . . -88.9(3) ?
    N1 C1 N2 N3 . . . . 0.1(3) ?
    N1 C1 N2 C6 . . . . 177.3(3) ?
    N4 C6 N2 C1 . . . . -1.0(4) ?
    C5 C6 N2 C1 . . . . 179.6(3) ?
    N4 C6 N2 N3 . . . . 175.9(2) ?
    C5 C6 N2 N3 . . . . -3.5(4) ?
    N1 C3 N3 N2 . . . . -0.1(4) ?
    C1 N2 N3 C3 . . . . 0.0(3) ?
    C6 N2 N3 C3 . . . . -177.5(3) ?
    C5 C6 N4 C7 . . . . 0.8(4) ?
    N2 C6 N4 C7 . . . . -178.6(2) ?
    C8 C7 N4 C6 . . . . -0.1(4) ?
    Cl1 C7 N4 C6 . . . . 179.1(2) ?
    N1 Cd1 N5 C4 . . . . -14.4(5) ?
    N1 Cd1 N5 C4 2_577 . . . 165.6(5) ?
    S1 Cd1 N5 C4 1_455 . . . -104.4(4) ?
    S1 Cd1 N5 C4 2_677 . . . 75.6(4) ?
data_global
_journal_date_recd_electronic     2008-09-20
_journal_date_accepted     2008-09-22
_journal_name_full     'Acta Crystallographica, Section E'
_journal_year     2008
_journal_volume     64
_journal_issue     10
_journal_page_first     m1327
_journal_page_last     m1327
_journal_paper_category     QM
_journal_coeditor_code     IS2339
_publ_contact_author
;
      Yang Zhong Nian
      Department of Chemistry and Chemical Engineering
      Binzhou University
      Binzhou 256603
      People's Republic of China
;
_publ_contact_author_email     yangzhongnian1978@yahoo.com.cn
_publ_contact_author_fax     '86 534 3196066'
_publ_contact_author_phone     '86 534 3196066'
_publ_section_title
;\
<i>catena</i>-Poly[[bis[2-chloro-6-(1<i>H</i>-1,2,4-triazol-1-yl-\k<i>N</i>^4^)\
pyridine]cadmium(II)]-di-\m-thiocyanato-\k^2^<i>N</i>:<i>S</i>;\
\k^2^<i>S</i>:<i>N</i>]: a one-dimensional coordination polymer
;
loop_
    _publ_author_name
    _publ_author_address
    'Yang, Zhong Nian'
;     Department of Chemistry and Chemical Engineering
      Binzhou University
      Binzhou 256603
      People's Republic of China
;
    'Sun, Ting Ting'
;     Department of Chemistry
      Shandong Normal University
      Jinan 250014
      People's Republic of China
;
