# Supplementary material for: catena-Poly[[bis­[2-chloro-6-(1H-1,2,4-triazol-1-yl-κN 4)pyridine]cadmium(II)]-di-μ-thio­cyanato-κ2 N:S;κ2 S:N]: a one-dimensional coordination polymer
Source: Acta Crystallogr Sect E Struct Rep Online. 2008 Sep 27;64(Pt 10):m1327. doi: 10.1107/S1600536808030547 (PMC2959435; doi:10.1107/S1600536808030547)
Supplement: Supplementary file 2 [file e-64-m1327-Isup2.hkl]

# 
# h,k,l, Fc-squared, Fo-squared, sigma(Fo-squared) and status flag 
# 
data_I
_shelx_title ' 80612am in P-1' 
_shelx_refln_list_code          4 
_shelx_F_calc_maximum      183.64 
_exptl_crystal_F_000       290.00 
_reflns_d_resolution_high  0.8181 
 
loop_ 
 _symmetry_equiv_pos_as_xyz 
 'x, y, z' 
 '-x, -y, -z' 
 
_cell_length_a     5.7525 
_cell_length_b     8.0180 
_cell_length_c    12.2123 
_cell_angle_alpha 107.609 
_cell_angle_beta   90.095 
_cell_angle_gamma  91.950 
 
_shelx_F_squared_multiplier     1.000 
 
loop_ 
 _refln_index_h 
 _refln_index_k 
 _refln_index_l 
 _refln_F_squared_calc 
 _refln_F_squared_meas 
 _refln_F_squared_sigma 
 _refln_observed_status 
   1   0   0     4532.71     4489.65    149.98 o 
   2   0   0      513.80      486.17     17.45 o 
   3   0   0      885.68      872.80     30.96 o 
   4   0   0      490.40      506.88     19.52 o 
   5   0   0      233.93      229.27     10.81 o 
   6   0   0       58.33       67.18      5.43 o 
  -7   1   0      161.26      182.35     10.56 o 
  -6   1   0      172.02      181.98      9.75 o 
  -5   1   0       51.56       50.48      4.24 o 
  -2   1   0      249.59      239.22      9.31 o 
  -1   1   0      620.56      691.33     23.85 o 
   0   1   0     2437.95     2299.39     54.56 o 
   1   1   0     9105.42     8769.99    209.81 o 
   2   1   0     1192.75     1234.12     29.89 o 
   3   1   0      746.75      841.49     21.11 o 
   4   1   0      324.11      326.29     12.04 o 
   5   1   0      232.91      234.17      7.60 o 
   6   1   0      430.55      460.93     19.51 o 
  -6   2   0      160.73      158.72      9.11 o 
  -5   2   0      409.95      391.84     16.56 o 
  -4   2   0        1.33        3.25      1.41 o 
  -3   2   0      686.01      646.39     23.72 o 
  -2   2   0       74.34       65.20      3.61 o 
  -1   2   0      276.67      274.68     10.43 o 
   0   2   0      781.23      770.13     19.02 o 
   1   2   0      270.38      290.06      7.74 o 
   2   2   0     6621.19     6863.07    130.16 o 
   3   2   0     2787.60     2998.91     71.91 o 
   4   2   0       74.96       91.94      3.77 o 
   5   2   0      168.05      164.65      8.01 o 
   6   2   0       99.16      103.82      6.80 o 
  -6   3   0       62.74       60.32      5.12 o 
  -5   3   0      143.02      139.06      7.81 o 
  -4   3   0      400.93      369.97     15.33 o 
  -3   3   0        2.83        1.72      1.08 o 
  -2   3   0      354.42      331.53     13.10 o 
  -1   3   0     2744.29     2907.28     98.52 o 
   0   3   0     1061.90     1041.28     25.78 o 
   1   3   0     1245.60     1254.21     30.80 o 
   2   3   0       68.76       72.69      2.97 o 
   3   3   0     1433.80     1550.48     38.23 o 
   4   3   0      662.85      690.43     18.39 o 
   5   3   0        4.19       10.84      1.67 o 
   6   3   0       30.62       34.97      4.38 o 
  -6   4   0       10.91       12.98      3.00 o 
  -5   4   0       36.69       33.59      4.07 o 
  -4   4   0      122.23      120.29      6.94 o 
  -3   4   0      812.14      802.77     29.78 o 
  -2   4   0       26.34       38.59      3.25 o 
  -1   4   0        6.40        9.07      1.82 o 
   0   4   0     1393.84     1510.26     37.29 o 
   1   4   0      229.62      198.78     11.10 o 
   2   4   0      419.17      383.18     10.84 o 
   3   4   0        2.11        1.58      0.93 o 
   4   4   0      496.03      528.59     23.95 o 
   5   4   0      128.51      139.93      6.07 o 
  -6   5   0       61.40       65.55      5.81 o 
  -5   5   0       12.74        9.96      2.62 o 
  -4   5   0       66.03       62.38      4.98 o 
  -3   5   0       44.96       39.55      4.11 o 
  -2   5   0      590.43      584.82     22.90 o 
  -1   5   0       21.31       25.92      3.25 o 
   0   5   0      247.50      264.30      8.70 o 
   1   5   0      706.29      717.46     19.14 o 
   2   5   0      229.07      221.91      7.82 o 
   3   5   0      763.03      737.52     33.22 o 
   4   5   0       55.05       51.12      3.56 o 
   5   5   0       39.26       31.60      3.05 o 
  -5   6   0       20.03       16.27      3.62 o 
  -4   6   0        1.34        0.97      1.51 o 
  -3   6   0       63.94       73.40      5.64 o 
  -2   6   0        0.27        0.00      1.32 o 
  -1   6   0      507.59      510.27     20.84 o 
   0   6   0      235.00      232.45     11.23 o 
   1   6   0        0.11        0.00      0.89 o 
   2   6   0      173.85      166.43      6.30 o 
   3   6   0      298.07      293.49     17.13 o 
   4   6   0      185.06      166.81      6.69 o 
   5   6   0        8.40        8.76      1.92 o 
  -4   7   0       50.95       53.32      6.08 o 
  -3   7   0       17.15       18.42      3.58 o 
  -2   7   0        9.77       14.78      3.33 o 
  -1   7   0       20.31       16.27      3.31 o 
   0   7   0      281.51      294.97     13.93 o 
   1   7   0      200.92      186.27      7.18 o 
   2   7   0        1.08        0.24      1.27 o 
   3   7   0       87.84       82.13      4.46 o 
   4   7   0       22.77       29.40      3.14 o 
  -3   8   0       59.62       61.65      6.61 o 
  -2   8   0       31.26       36.05      5.19 o 
  -1   8   0       36.69       47.97      5.77 o 
   0   8   0        1.94        1.61      1.72 o 
   1   8   0       65.15       64.06      5.56 o 
   2   8   0      133.97      137.27      8.61 o 
   3   8   0        0.63        1.21      1.46 o 
  -2   9   0       26.61       25.65      4.73 o 
  -1   9   0        1.14        0.00      2.17 o 
   0   9   0       17.88       14.70      3.55 o 
   1   9   0        5.06        5.60      2.46 o 
  -2  -9   1       47.15       44.52      5.48 o 
  -1  -9   1        0.69        5.17      2.23 o 
   0  -9   1       11.38        8.68      2.83 o 
   1  -9   1       42.43       55.29      6.39 o 
   2  -9   1       12.01       16.10      3.80 o 
  -3  -8   1       27.94       26.01      3.03 o 
  -2  -8   1       57.95       58.17      6.97 o 
  -1  -8   1      103.18      112.00      7.60 o 
   0  -8   1        1.69        3.87      2.07 o 
   1  -8   1        5.36        5.33      2.15 o 
   2  -8   1       44.72       45.20      5.52 o 
   3  -8   1        3.38        5.56      2.62 o 
   4  -8   1        7.89       13.58      3.37 o 
  -4  -7   1       66.80       78.42      5.95 o 
  -3  -7   1       51.93       47.36      3.69 o 
  -2  -7   1      123.20      116.93      5.34 o 
  -1  -7   1       29.10       29.60      5.36 o 
   0  -7   1      264.85      253.56     12.38 o 
   1  -7   1      120.87      124.31      7.81 o 
   2  -7   1        4.58       11.91      2.96 o 
   3  -7   1       65.52       67.65      5.76 o 
   4  -7   1       12.68       20.22      3.95 o 
  -5  -6   1        0.10        1.42      1.30 o 
  -4  -6   1       16.50       16.93      2.29 o 
  -3  -6   1      449.79      436.66     13.12 o 
  -2  -6   1       25.02       22.82      2.38 o 
  -1  -6   1       49.41       42.02      3.06 o 
   0  -6   1       13.85       13.11      2.65 o 
   1  -6   1      359.80      358.46     15.48 o 
   2  -6   1       42.50       42.47      4.50 o 
   3  -6   1        0.43        0.39      1.47 o 
   4  -6   1       79.01       70.73      5.60 o 
   5  -6   1       35.41       30.53      4.44 o 
  -5  -5   1       72.74       70.23      4.37 o 
  -4  -5   1        5.11        4.28      1.24 o 
  -3  -5   1       97.81      101.49      4.45 o 
  -2  -5   1     1199.38     1191.60     50.11 o 
  -1  -5   1        5.06        3.76      1.14 o 
   0  -5   1      278.38      254.21     11.26 o 
   1  -5   1       62.55       67.35      4.69 o 
   2  -5   1      717.63      730.61     27.62 o 
   3  -5   1      234.75      222.04     10.69 o 
   4  -5   1        1.90        2.60      1.41 o 
   5  -5   1       17.89       19.80      3.39 o 
   6  -5   1       34.12       40.04      5.00 o 
  -6  -4   1      149.09      163.31      9.48 o 
  -5  -4   1      186.22      192.37      8.35 o 
  -4  -4   1      386.37      395.70     16.15 o 
  -3  -4   1       50.08       51.89      6.66 o 
  -2  -4   1      893.72      990.02     25.13 o 
  -1  -4   1     4211.44     4395.16     83.86 o 
   0  -4   1      677.60      710.65     25.99 o 
   1  -4   1      394.59      413.06     16.08 o 
   2  -4   1       12.31       11.84      2.09 o 
   3  -4   1       39.28       34.49      3.43 o 
   4  -4   1      362.58      327.39     14.12 o 
   5  -4   1        3.94        6.66      2.09 o 
   6  -4   1       39.18       41.27      4.84 o 
  -6  -3   1       10.11       12.69      2.79 o 
  -5  -3   1      367.57      361.06     15.28 o 
  -4  -3   1      203.92      179.12     18.31 o 
  -3  -3   1     1006.17     1074.49     27.02 o 
  -2  -3   1      908.45      998.45     26.70 o 
  -1  -3   1      107.13      101.56      3.55 o 
   0  -3   1     4001.80     4091.12    137.70 o 
   1  -3   1     2633.22     2749.93     93.20 o 
   2  -3   1      272.26      277.67     11.19 o 
   3  -3   1       52.04       48.87      3.47 o 
   4  -3   1      401.91      363.80     14.98 o 
   5  -3   1      483.36      470.96     19.19 o 
   6  -3   1        2.98        4.59      1.86 o 
  -6  -2   1      432.96      398.79     17.49 o 
  -5  -2   1      120.34      123.38      4.85 o 
  -4  -2   1       46.25       46.40      3.92 o 
  -3  -2   1      478.20      458.01     12.20 o 
  -2  -2   1     2052.90     2062.64     49.56 o 
  -1  -2   1      972.43      955.69     23.33 o 
   0  -2   1     1418.70     1477.98     50.33 o 
   1  -2   1    33725.33    28646.11    964.37 o 
   2  -2   1     3575.24     3703.06    124.56 o 
   3  -2   1      571.81      596.11     21.89 o 
   4  -2   1      175.74      153.18      7.53 o 
   5  -2   1       66.21       74.16      5.14 o 
   6  -2   1      165.14      169.42      9.21 o 
  -6  -1   1      341.81      362.77     16.38 o 
  -5  -1   1      766.41      685.42     26.35 o 
  -4  -1   1       19.49       22.36      1.80 o 
  -3  -1   1      804.80      795.82     19.97 o 
  -2  -1   1     3031.79     3157.05     74.98 o 
  -1  -1   1      455.72      487.01      9.58 o 
   0  -1   1     3777.46     3652.48     84.67 o 
   1  -1   1      433.21      438.03     15.37 o 
   2  -1   1     3611.74     3670.87    123.15 o 
   5  -1   1       74.14       64.40      4.65 o 
   6  -1   1       51.53       55.05      4.55 o 
  -6   0   1      192.90      212.54     11.09 o 
  -5   0   1      171.45      177.35      9.19 o 
  -4   0   1     1683.99     1781.15     62.10 o 
  -3   0   1      172.38      174.46      7.78 o 
  -2   0   1      618.40      572.15     20.48 o 
  -1   0   1      439.96      437.90     13.12 o 
   0   0   1      278.06      215.11     10.93 o 
   1   0   1     2467.89     2541.07     58.65 o 
   2   0   1       70.41       69.34      3.37 o 
   3   0   1     2693.05     2988.55    101.06 o 
   4   0   1     2137.08     2285.85     78.53 o 
   5   0   1      208.87      225.24     10.57 o 
   6   0   1       80.69       81.14      5.85 o 
  -6   1   1      284.73      316.29     14.88 o 
  -4   1   1       74.60       69.54      4.73 o 
  -3   1   1     1871.03     1888.48     65.06 o 
  -1   1   1      572.96      554.47     13.42 o 
   0   1   1     2905.14     3004.46     57.02 o 
   1   1   1     2423.83     2616.58     49.79 o 
   2   1   1     3555.74     3623.92     68.93 o 
   3   1   1       11.32       13.98      1.29 o 
   4   1   1      418.45      419.97     11.66 o 
   5   1   1      646.38      659.26     17.77 o 
   6   1   1       59.79       66.69      5.19 o 
  -6   2   1       67.73       81.19      6.34 o 
  -5   2   1      221.29      219.20     10.82 o 
  -4   2   1      132.29      131.57      7.06 o 
  -3   2   1       40.82       40.36      3.16 o 
  -2   2   1     3029.35     3061.28    103.58 o 
  -1   2   1      903.04      984.55     34.15 o 
   0   2   1      212.65      241.84      5.19 o 
   1   2   1     1807.65     1980.80     37.91 o 
   2   2   1      181.34      164.24      3.80 o 
   3   2   1     1383.98     1360.92     26.65 o 
   4   2   1       53.49       45.57      2.51 o 
   5   2   1      176.86      178.32      6.33 o 
   6   2   1       96.34      108.04      6.94 o 
  -6   3   1       19.71       24.22      4.03 o 
  -5   3   1      333.46      317.43     14.32 o 
  -4   3   1      252.86      244.23     11.18 o 
  -3   3   1      467.46      431.03     16.99 o 
  -2   3   1       15.84       14.96      2.07 o 
   0   3   1      928.55      910.84     18.09 o 
   1   3   1      943.96      978.87     19.26 o 
   2   3   1      856.97      950.18     19.03 o 
   3   3   1      198.74      188.56      6.14 o 
   4   3   1     1821.72     1860.28     45.97 o 
   5   3   1      158.94      153.78      5.89 o 
   6   3   1        9.43       13.29      2.96 o 
  -6   4   1       30.27       35.78      4.84 o 
  -5   4   1       14.91       14.47      3.04 o 
  -4   4   1      126.09      119.53      7.02 o 
  -3   4   1      124.80      112.99      6.42 o 
  -2   4   1      780.23      786.10     29.01 o 
  -1   4   1      141.58      138.08      7.02 o 
   0   4   1     1540.04     1560.12     38.48 o 
   1   4   1     1821.68     1896.46     47.05 o 
   2   4   1       65.86       61.59      2.96 o 
   3   4   1      182.77      158.68     22.79 o 
   4   4   1      356.69      357.54     10.83 o 
   5   4   1      405.22      391.58     12.06 o 
   6   4   1       86.84      105.07      7.48 o 
  -5   5   1        7.31        8.87      2.52 o 
  -4   5   1        5.17        7.17      2.19 o 
  -3   5   1      272.77      272.52     12.61 o 
  -2   5   1      195.54      205.79     10.13 o 
  -1   5   1      272.54      245.12     11.24 o 
   0   5   1       19.70       23.78      5.55 o 
   1   5   1      559.11      506.48     30.20 o 
   2   5   1      946.99      927.88     24.18 o 
   3   5   1       59.47       63.67      3.41 o 
   4   5   1      117.45      123.38      5.29 o 
   5   5   1       15.24       14.70      3.29 o 
  -5   6   1      122.90      132.28      8.66 o 
  -4   6   1       51.93       59.73      5.79 o 
  -3   6   1       31.05       32.80      4.34 o 
  -2   6   1      204.59      193.91     10.28 o 
  -1   6   1      248.18      256.03     12.28 o 
   0   6   1      361.67      377.25     19.82 o 
   1   6   1       14.10       15.28      2.03 o 
   2   6   1       75.89       71.71      6.26 o 
   3   6   1      584.23      574.33     16.48 o 
   4   6   1       44.45       52.15      7.25 o 
   5   6   1       59.08       57.29      6.18 o 
  -4   7   1       55.42       57.95      6.26 o 
  -3   7   1       29.60       30.34      4.53 o 
  -2   7   1        8.89        5.37      2.13 o 
  -1   7   1       94.99       91.79      6.59 o 
   0   7   1       13.95       18.23      3.47 o 
   1   7   1      180.95      174.38      8.96 o 
   2   7   1       29.69       30.92      3.05 o 
   3   7   1       44.11       37.88      3.35 o 
   4   7   1      200.70      206.39     19.15 o 
  -3   8   1        1.99        3.20      2.25 o 
  -2   8   1       14.59       15.42      3.53 o 
  -1   8   1        3.78        0.00      1.74 o 
   0   8   1       59.81       68.57      5.95 o 
   1   8   1       58.23       59.20      4.36 o 
   2   8   1      116.05      118.14      8.79 o 
   3   8   1        4.09        5.54      2.20 o 
  -1   9   1        6.52       13.58      3.56 o 
   0   9   1       11.67       10.94      3.23 o 
  -2  -9   2       40.52       33.01      4.79 o 
  -1  -9   2       22.15       28.17      4.53 o 
   0  -9   2        0.07        0.00      1.70 o 
   1  -9   2       29.30       31.56      4.96 o 
   2  -9   2       38.64       35.28      5.62 o 
  -3  -8   2        4.05        8.12      1.93 o 
  -2  -8   2       99.24      108.65      7.42 o 
  -1  -8   2       35.17       32.97      4.38 o 
   0  -8   2       16.16       14.70      3.04 o 
   1  -8   2        1.13        0.81      1.72 o 
   2  -8   2       19.85       19.33      3.80 o 
   3  -8   2       26.01       33.22      4.88 o 
   4  -8   2        0.45        0.00      2.00 o 
  -4  -7   2       79.16       84.43      4.69 o 
  -3  -7   2        0.91        2.71      1.33 o 
  -2  -7   2        2.23        2.06      1.28 o 
  -1  -7   2      248.02      232.74     11.50 o 
   0  -7   2       22.49       21.47      3.49 o 
   1  -7   2       95.31       95.34      6.71 o 
   2  -7   2        0.05        1.32      1.49 o 
   3  -7   2       61.07       55.94      5.66 o 
   4  -7   2       55.40       64.44      6.32 o 
   5  -7   2        1.16        0.14      1.94 o 
  -5  -6   2       47.28       44.72      5.37 o 
  -4  -6   2       62.54       63.08      6.98 o 
  -3  -6   2      308.81      277.66      9.23 o 
  -2  -6   2      146.75      154.88      8.59 o 
  -1  -6   2      103.33      108.20      4.71 o 
   0  -6   2      838.36      790.14     29.74 o 
   1  -6   2      283.75      284.69     12.93 o 
   2  -6   2      219.96      230.36     11.17 o 
   3  -6   2        0.14        1.18      1.36 o 
   4  -6   2        1.06        2.52      1.63 o 
   5  -6   2       58.27       64.06      5.52 o 
  -5  -5   2       50.22       52.86      5.33 o 
  -4  -5   2      195.84      204.82     11.58 o 
  -3  -5   2        5.91        7.61      1.46 o 
  -2  -5   2      785.23      769.60     20.39 o 
  -1  -5   2      966.45      985.28     25.35 o 
   0  -5   2        5.59        7.20      2.66 o 
   1  -5   2      471.54      481.30     18.88 o 
   2  -5   2      675.97      682.99     25.90 o 
   3  -5   2      165.19      163.86      8.51 o 
   4  -5   2       28.11       34.41      4.05 o 
   5  -5   2       20.88       21.41      3.53 o 
   6  -5   2       84.06       71.85      5.95 o 
  -6  -4   2       66.36       78.98      6.24 o 
  -5  -4   2      699.93      689.01     27.22 o 
  -4  -4   2      314.80      304.13      9.71 o 
  -3  -4   2        5.56        4.75      1.11 o 
  -2  -4   2       23.85       15.97      1.64 o 
  -1  -4   2      938.62      913.63     18.23 o 
   0  -4   2     1207.34     1215.35     29.01 o 
   1  -4   2      480.62      519.83     19.56 o 
   2  -4   2     4544.84     4699.40    158.67 o 
   3  -4   2      916.95      972.26     35.17 o 
   4  -4   2      330.97      317.91     13.72 o 
   5  -4   2       63.83       73.52      5.23 o 
   6  -4   2        0.07        0.14      1.43 o 
  -6  -3   2       43.75       42.62      5.00 o 
  -5  -3   2      220.45      208.77     10.47 o 
  -4  -3   2      948.06      940.74     24.18 o 
  -3  -3   2       80.92       69.69      3.04 o 
  -2  -3   2      675.16      665.79     17.09 o 
  -1  -3   2      965.70      954.52     18.78 o 
   0  -3   2       60.17       50.52      1.93 o 
   1  -3   2     4154.98     4166.49    140.09 o 
   2  -3   2      212.37      217.12      9.05 o 
   3  -3   2      492.73      517.84     19.45 o 
   4  -3   2      322.37      306.85     12.87 o 
   5  -3   2      356.56      347.63     14.81 o 
   6  -3   2       46.45       46.83      4.69 o 
  -6  -2   2      274.27      296.81     14.14 o 
  -5  -2   2      432.99      418.07     17.58 o 
  -4  -2   2       14.71       18.14      1.70 o 
  -3  -2   2     1925.14     2019.53     48.86 o 
  -2  -2   2     1140.21     1131.70     22.09 o 
  -1  -2   2      739.33      725.09     14.24 o 
   0  -2   2     1356.17     1502.77     35.03 o 
   1  -2   2       91.65       90.00      4.07 o 
   2  -2   2     2192.17     2166.79     73.40 o 
   3  -2   2      225.66      222.70      9.20 o 
   4  -2   2      502.66      562.70     21.21 o 
   5  -2   2      489.93      451.63     18.11 o 
  -6  -1   2      319.92      322.93     15.13 o 
  -5  -1   2      965.18      951.98     35.44 o 
  -4  -1   2      965.64     1035.49     31.69 o 
  -3  -1   2       44.10       50.52      2.23 o 
  -2  -1   2     2006.67     1958.53     45.49 o 
  -1  -1   2     1274.01     1308.32     25.14 o 
   0  -1   2     2133.20     2308.19     53.25 o 
   1  -1   2      830.30      815.84     27.75 o 
   2  -1   2      670.92      729.66     25.33 o 
   3  -1   2     2647.62     2652.73     89.78 o 
   4  -1   2      133.12      134.74      6.57 o 
   5  -1   2       58.38       64.60      4.38 o 
  -6   0   2       35.33       40.06      4.90 o 
  -5   0   2      108.83      101.36      6.47 o 
  -4   0   2     1045.20     1116.28     40.24 o 
  -3   0   2      964.08      962.94     34.31 o 
  -2   0   2       53.55       65.91      2.54 o 
  -1   0   2     3227.20     3168.84     84.04 o 
   0   0   2     3100.00     3111.97     72.06 o 
   1   0   2       33.79       29.65      1.03 o 
   2   0   2     1306.24     1329.31     31.23 o 
   3   0   2        4.84        7.57      1.34 o 
   4   0   2     1028.78     1108.31     39.22 o 
   5   0   2      257.07      244.77      8.79 o 
  -6   1   2       11.60       11.43      3.00 o 
  -3   1   2     1036.70     1035.72     36.89 o 
  -2   1   2     3297.04     3113.96     99.90 o 
  -1   1   2        6.01        4.90      1.09 o 
   0   1   2      122.33      107.19      2.49 o 
   1   1   2     2887.69     2916.40     55.42 o 
   2   1   2     2468.21     2735.40     52.25 o 
   3   1   2     1000.24     1101.68     26.32 o 
   4   1   2       11.01       16.93      5.48 o 
   5   1   2     1327.09     1382.88     34.85 o 
   6   1   2      259.65      272.79     13.02 o 
  -6   2   2      332.18      371.75     17.19 o 
  -5   2   2      373.61      376.46     16.50 o 
  -4   2   2       40.81       32.61      3.55 o 
  -3   2   2      138.94      127.16      6.52 o 
  -2   2   2      523.53      500.86     18.64 o 
  -1   2   2     5779.72     5629.48    178.77 o 
   0   2   2      378.06      405.87      8.40 o 
   1   2   2     1502.46     1508.44     29.11 o 
   2   2   2     3254.50     3438.31     65.48 o 
   3   2   2      513.65      559.73     11.63 o 
   4   2   2      387.33      361.18     10.42 o 
   5   2   2      156.34      149.07      8.26 o 
   6   2   2      247.09      249.78     12.37 o 
  -6   3   2       32.71       41.15      5.17 o 
  -5   3   2      477.54      430.96     18.45 o 
  -4   3   2      239.60      225.50     10.69 o 
  -3   3   2        9.95        8.29      1.86 o 
  -2   3   2      709.86      685.40     25.17 o 
  -1   3   2      327.16      325.77      8.81 o 
   0   3   2     2264.74     2224.40     42.91 o 
   1   3   2      224.82      234.65      5.28 o 
   2   3   2      399.13      420.78      8.86 o 
   3   3   2     1160.17     1125.03     32.69 o 
   4   3   2      388.96      362.13     27.57 o 
   5   3   2      234.50      244.98     11.99 o 
   6   3   2        6.30        5.21      2.31 o 
  -6   4   2       85.98       71.49      6.10 o 
  -5   4   2       41.55       41.50      4.79 o 
  -4   4   2      584.58      543.32     21.87 o 
  -3   4   2      664.35      628.52     24.23 o 
  -2   4   2      258.85      249.18     11.08 o 
  -1   4   2      395.32      412.00     16.44 o 
   0   4   2      493.80      511.95     10.92 o 
   1   4   2     1639.20     1653.34     32.30 o 
   2   4   2      331.46      332.17     11.97 o 
   3   4   2       33.53       34.24      3.54 o 
   4   4   2      721.64      745.01     20.14 o 
   5   4   2      157.74      173.57      9.87 o 
   6   4   2      164.06      177.32     10.58 o 
  -5   5   2       58.56       52.64      5.56 o 
  -4   5   2       12.83       10.65      2.52 o 
  -3   5   2      236.61      215.15     10.71 o 
  -2   5   2      338.95      350.16     15.20 o 
  -1   5   2        4.11        2.50      1.45 o 
   0   5   2      215.22      213.26      7.20 o 
   1   5   2        0.56        1.68      0.89 o 
   2   5   2      663.75      638.42     17.39 o 
   3   5   2      333.34      307.31     13.23 o 
   4   5   2       24.06       25.81      2.60 o 
   5   5   2      234.62      241.67     12.93 o 
  -5   6   2       23.34       23.77      4.05 o 
  -4   6   2       62.30       56.54      5.75 o 
  -3   6   2        1.35        1.03      1.61 o 
  -2   6   2        1.17        0.00      1.24 o 
  -1   6   2      246.73      249.08     12.20 o 
   0   6   2        1.83        2.31      1.34 o 
   1   6   2      161.23      161.61      6.26 o 
   2   6   2       53.76       48.66      5.22 o 
   3   6   2      340.54      324.18     10.46 o 
   4   6   2       84.28       86.35      6.84 o 
  -4   7   2       25.65       31.09      4.79 o 
  -3   7   2       90.76       85.66      6.80 o 
  -2   7   2        4.48        4.61      2.19 o 
  -1   7   2       15.75       21.43      3.82 o 
   0   7   2       97.33       98.38      5.01 o 
   1   7   2        0.48        0.00      1.03 o 
   2   7   2        9.01        9.67      2.46 o 
   3   7   2        0.12        2.00      1.11 o 
  -3   8   2       23.44       25.46      4.59 o 
  -2   8   2       75.14       85.94      7.19 o 
  -1   8   2        0.24        0.35      1.90 o 
   0   8   2       23.10       25.15      4.15 o 
   1   8   2       12.43       19.03      2.75 o 
   2   8   2        1.73        5.55      1.65 o 
  -2  -9   3        8.79       16.66      3.53 o 
  -1  -9   3        2.63        5.40      2.34 o 
   0  -9   3       13.08       13.19      3.24 o 
   1  -9   3        1.20        3.12      2.25 o 
   2  -9   3       21.89       26.25      4.84 o 
  -3  -8   3        3.55        5.51      1.72 o 
  -2  -8   3       52.96       52.53      5.48 o 
  -1  -8   3      120.29      139.83      8.55 o 
   0  -8   3       25.04       23.32      3.99 o 
   1  -8   3       90.93       90.58      6.71 o 
   2  -8   3       29.85       35.01      4.88 o 
   3  -8   3       57.60       54.68      5.97 o 
   4  -8   3        0.37        2.69      2.29 o 
  -4  -7   3       79.23       76.49      4.47 o 
  -3  -7   3      138.66      131.50      7.97 o 
  -2  -7   3       12.05       12.92      2.85 o 
  -1  -7   3      136.07      104.05      6.69 o 
   0  -7   3      415.08      405.33     17.42 o 
   1  -7   3       20.47       17.58      2.01 o 
   2  -7   3       28.71       36.27      4.40 o 
   3  -7   3       54.96       48.63      5.23 o 
   4  -7   3       35.22       42.25      5.23 o 
   5  -7   3       18.45       20.26      4.11 o 
  -5  -6   3        3.68        6.97      2.31 o 
  -4  -6   3      335.85      320.28     10.54 o 
  -3  -6   3      257.47      257.76      8.75 o 
  -2  -6   3       46.53       43.56      3.09 o 
  -1  -6   3        8.49        6.02      1.96 o 
   0  -6   3       50.52       40.78      2.29 o 
   1  -6   3      404.68      406.98     11.39 o 
   2  -6   3      248.35      236.86     11.31 o 
   3  -6   3      507.75      483.20     20.03 o 
   4  -6   3      114.70      117.94      7.46 o 
   5  -6   3       64.40       59.14      5.81 o 
  -5  -5   3      125.21      124.42      7.95 o 
  -4  -5   3       83.13       76.04      7.55 o 
  -3  -5   3      271.15      243.48      7.98 o 
  -2  -5   3      146.71      130.32      5.03 o 
  -1  -5   3      585.80      563.87     21.64 o 
   0  -5   3      199.68      193.41     10.69 o 
   1  -5   3       15.83       17.01      1.69 o 
   2  -5   3     1151.96      997.82     36.23 o 
   3  -5   3      142.22      132.89      7.31 o 
   4  -5   3       72.22       71.62      5.14 o 
   5  -5   3       20.58       20.81      3.45 o 
  -6  -4   3       39.33       43.05      5.25 o 
  -5  -4   3      370.13      390.44     17.27 o 
  -4  -4   3      841.06      821.39     28.76 o 
  -3  -4   3        0.58        1.03      2.15 o 
  -2  -4   3      539.09      539.32     14.52 o 
  -1  -4   3      903.49      895.97     29.10 o 
   0  -4   3      661.76      651.49     20.03 o 
   1  -4   3      160.61      167.30      5.19 o 
   2  -4   3      311.32      326.08     13.23 o 
   3  -4   3      466.43      496.03     19.15 o 
   4  -4   3      186.51      181.60      8.90 o 
   5  -4   3      125.06      127.06      7.27 o 
  -6  -3   3       23.30       28.59      4.32 o 
  -5  -3   3      200.94      176.45      9.33 o 
  -4  -3   3     1068.90     1144.07     28.92 o 
  -3  -3   3     2428.41     2302.24    129.61 o 
  -2  -3   3       71.32       78.25      2.27 o 
  -1  -3   3      412.05      373.59      9.45 o 
   0  -3   3      619.74      599.46     14.71 o 
   1  -3   3     1902.39     1971.40     46.23 o 
   2  -3   3      453.27      442.59     16.50 o 
   3  -3   3       34.38       38.34      2.96 o 
   4  -3   3      542.31      523.18     20.01 o 
   5  -3   3      162.44      152.32      7.91 o 
  -6  -2   3      135.37      146.10      8.82 o 
  -5  -2   3       67.32       66.00      5.06 o 
  -4  -2   3       38.87       38.36      3.39 o 
  -3  -2   3     1058.09     1116.29     27.63 o 
  -2  -2   3     2729.99     2676.09     51.23 o 
  -1  -2   3        0.74        0.44      0.45 o 
   0  -2   3     1170.92     1269.01     29.84 o 
   1  -2   3     1331.52     1333.58     31.36 o 
   2  -2   3      549.66      547.02     19.92 o 
   3  -2   3      917.83      897.44     31.56 o 
   4  -2   3       41.89       46.10      3.37 o 
   5  -2   3      173.50      183.71      8.73 o 
   6  -2   3      185.81      170.33      8.84 o 
  -6  -1   3      316.03      355.88     16.47 o 
  -5  -1   3      104.85       93.04      6.14 o 
  -4  -1   3      231.10      234.64     10.67 o 
  -3  -1   3      547.86      540.42     11.20 o 
  -2  -1   3      775.44      755.43     14.97 o 
  -1  -1   3     7643.38     7666.91    196.82 o 
   0  -1   3      629.96      642.27     15.28 o 
   1  -1   3      224.41      246.35      6.25 o 
   2  -1   3     1317.38     1321.32     31.16 o 
   3  -1   3     1644.66     1803.29     43.52 o 
   4  -1   3     1012.63     1008.61     24.87 o 
   5  -1   3        0.35        1.03      1.05 o 
   6  -1   3      339.44      305.51     13.20 o 
  -6   0   3      117.55      110.50      7.52 o 
  -5   0   3      649.36      648.73     25.65 o 
  -4   0   3     1629.93     1705.74     60.06 o 
  -3   0   3      426.07      399.22     27.18 o 
  -2   0   3       65.07       53.21      2.25 o 
  -1   0   3      270.62      260.84      6.80 o 
   0   0   3    11897.53    10869.58    252.60 o 
   1   0   3       65.64       50.73      2.62 o 
   2   0   3      796.56      822.78     19.62 o 
   3   0   3     1544.51     1650.84     38.98 o 
   4   0   3      466.16      504.91     13.21 o 
   5   0   3      600.44      590.63     21.72 o 
  -6   1   3      248.58      262.48     13.63 o 
  -3   1   3     1164.23     1172.58     41.62 o 
  -2   1   3      199.25      175.61      5.31 o 
  -1   1   3     2032.30     2012.13     38.60 o 
   0   1   3       13.24       15.89      0.79 o 
   1   1   3     4358.55     4493.05     85.25 o 
   2   1   3     1262.76     1272.88     24.81 o 
   3   1   3      305.63      320.72      8.45 o 
   4   1   3      429.63      419.88      9.28 o 
   5   1   3      346.14      360.66     15.59 o 
   6   1   3      281.96      288.90     13.71 o 
  -6   2   3       80.28      102.51      7.65 o 
  -5   2   3      643.40      662.32     26.42 o 
  -4   2   3      143.15      141.19      7.70 o 
  -3   2   3     1193.49     1075.83     38.57 o 
  -2   2   3     2837.12     2943.73     68.84 o 
  -1   2   3     1776.32     1765.67     34.19 o 
   0   2   3     1150.26     1189.48     23.23 o 
   1   2   3      177.55      180.21      4.17 o 
   2   2   3     2069.41     2085.07     40.16 o 
   3   2   3     1318.89     1382.21     27.18 o 
   4   2   3       90.19       92.62      3.82 o 
   5   2   3      351.14      347.50     15.47 o 
   6   2   3      103.54       93.66      6.69 o 
  -6   3   3       57.73       62.84      6.28 o 
  -5   3   3      200.78      195.28     10.43 o 
  -3   3   3      125.56      116.62      6.46 o 
  -2   3   3      426.83      415.05     11.29 o 
  -1   3   3      905.96      950.53     19.13 o 
   0   3   3      426.37      409.86      8.80 o 
   1   3   3      762.38      766.85     15.50 o 
   2   3   3       60.77       62.20      2.05 o 
   3   3   3      606.95      629.91     16.70 o 
   4   3   3      998.59      973.16     36.25 o 
   5   3   3       65.41       74.45      5.64 o 
   6   3   3      156.45      155.97      9.48 o 
  -6   4   3       16.33       21.54      4.20 o 
  -5   4   3       17.65       15.71      3.18 o 
  -4   4   3       70.45       64.18      5.00 o 
  -3   4   3      658.09      596.24     23.29 o 
  -2   4   3       94.20       87.71      5.43 o 
  -1   4   3      151.35      162.51      4.47 o 
   0   4   3      738.27      754.79     15.62 o 
   1   4   3      110.91      100.44      5.55 o 
   2   4   3      632.05      626.87     16.80 o 
   3   4   3       27.76       31.72      2.46 o 
   4   4   3      261.65      281.39     13.46 o 
   5   4   3      253.24      246.32     12.80 o 
  -5   5   3        5.53        9.22      2.69 o 
  -4   5   3       42.12       47.89      5.10 o 
  -3   5   3      111.20      105.15      6.75 o 
  -2   5   3      688.92      666.03     25.98 o 
  -1   5   3      220.20      232.89     11.08 o 
   0   5   3        1.65        3.36      0.83 o 
   1   5   3      236.68      232.45      8.36 o 
   2   5   3       32.01       34.67      2.66 o 
   3   5   3      183.03      189.58      6.86 o 
   4   5   3        2.86        5.15      2.09 o 
   5   5   3       29.72       34.17      5.02 o 
  -4   6   3        5.08        5.04      2.05 o 
  -3   6   3       87.95       86.47      6.45 o 
  -2   6   3       60.83       52.38      5.35 o 
  -1   6   3      537.19      549.35     22.54 o 
   0   6   3       68.01       70.11      4.73 o 
   1   6   3       86.23       73.61      3.88 o 
   2   6   3       13.27       10.48      1.81 o 
   3   6   3       28.55       32.66      4.75 o 
   4   6   3       72.25       75.47      6.59 o 
  -4   7   3       42.97       48.78      6.04 o 
  -3   7   3        4.39        3.74      2.36 o 
  -2   7   3       25.56       29.68      4.53 o 
  -1   7   3       23.80       24.82      4.15 o 
   0   7   3      203.75      215.33     11.33 o 
   1   7   3      348.90      357.65     11.69 o 
   2   7   3        2.57        1.01      1.27 o 
   3   7   3       31.77       32.22      4.84 o 
  -2   8   3       25.81       27.86      4.84 o 
  -1   8   3       25.02       28.63      4.69 o 
   0   8   3       38.38       41.77      5.31 o 
   1   8   3       97.19      102.17      5.40 o 
   2   8   3      105.88      108.20      5.53 o 
  -2  -9   4       69.84       77.00      6.53 o 
  -1  -9   4        0.78        2.31      1.86 o 
   0  -9   4        4.96        5.66      2.56 o 
   1  -9   4       62.58       66.63      6.57 o 
   2  -9   4       14.01       20.46      4.05 o 
   3  -9   4        4.50       12.47      3.35 o 
  -3  -8   4       59.32       53.88      5.91 o 
  -2  -8   4       40.03       48.05      5.42 o 
  -1  -8   4       48.27       47.70      5.15 o 
   0  -8   4        0.28        0.00      1.49 o 
   1  -8   4        2.49        7.57      2.40 o 
   2  -8   4       32.15       37.24      3.19 o 
   3  -8   4       73.52       68.49      4.03 o 
   4  -8   4       72.75       65.79      6.06 o 
  -4  -7   4      153.07      147.26     12.19 o 
  -3  -7   4       65.72       61.42      3.88 o 
  -2  -7   4       18.53       19.04      3.27 o 
  -1  -7   4       10.91       14.02      2.94 o 
   0  -7   4      202.97      196.10     10.12 o 
   1  -7   4       83.48       82.18      4.19 o 
   2  -7   4       16.84       17.87      2.16 o 
   3  -7   4      117.85      131.68      5.69 o 
   4  -7   4       33.95       41.44      5.10 o 
   5  -7   4       16.72       16.86      2.53 o 
  -5  -6   4        0.97        1.67      1.84 o 
  -4  -6   4      112.35      106.19      7.31 o 
  -3  -6   4      628.41      635.66     17.82 o 
  -2  -6   4       44.82       42.94      4.32 o 
  -1  -6   4       71.81       67.85      4.92 o 
   0  -6   4      134.25      135.31      4.70 o 
   1  -6   4      157.22      138.76      5.01 o 
   2  -6   4        1.44        5.89      2.75 o 
   3  -6   4      137.14      129.13      7.54 o 
   4  -6   4       19.20       22.24      3.55 o 
   5  -6   4       35.69       43.15      4.98 o 
  -5  -5   4       67.83       67.59      5.81 o 
  -4  -5   4       81.68       89.14      6.30 o 
  -3  -5   4      300.95      299.95      9.37 o 
  -2  -5   4     1754.30     1778.66     44.09 o 
  -1  -5   4       18.03       17.47      2.20 o 
   0  -5   4       61.14       57.92      2.57 o 
   1  -5   4       31.59       30.56      2.08 o 
   2  -5   4      414.15      415.38     11.61 o 
   3  -5   4      253.76      252.03     11.43 o 
   4  -5   4        5.69        9.28      2.25 o 
   5  -5   4       34.12       41.56      4.49 o 
   6  -5   4       31.05       34.50      4.51 o 
  -6  -4   4      101.63      116.76      8.10 o 
  -5  -4   4      213.68      215.34     11.29 o 
  -4  -4   4      194.28      175.24      9.23 o 
  -3  -4   4       52.64       56.62      2.92 o 
  -2  -4   4      148.07      143.90      3.76 o 
  -1  -4   4     1687.75     1684.84     39.82 o 
   0  -4   4      275.76      273.06      7.54 o 
   1  -4   4      578.83      633.94     16.00 o 
   2  -4   4      163.06      163.24      5.37 o 
   3  -4   4      183.13      188.24      6.32 o 
   4  -4   4      374.07      358.25     14.81 o 
   5  -4   4        1.95        1.34      1.22 o 
   6  -4   4        5.15        3.76      1.61 o 
  -6  -3   4       17.24       19.16      3.55 o 
  -5  -3   4      179.81      172.03      9.38 o 
  -4  -3   4       75.82       77.83      5.33 o 
  -3  -3   4      745.12      791.91     16.14 o 
  -2  -3   4      664.34      665.76     13.57 o 
  -1  -3   4       51.94       42.45      1.84 o 
   0  -3   4     3459.29     3389.39     78.61 o 
   1  -3   4     1186.22     1214.50     28.99 o 
   2  -3   4       10.27       12.62      2.36 o 
   3  -3   4      210.88      217.43      6.68 o 
   4  -3   4      288.47      305.74      9.11 o 
   5  -3   4      466.94      442.05     18.08 o 
   6  -3   4       11.89       14.70      2.93 o 
  -6  -2   4      514.36      493.46     21.29 o 
  -5  -2   4      248.43      229.42     11.33 o 
  -4  -2   4      544.75      528.11     20.86 o 
  -3  -2   4     1996.66     2028.88     47.50 o 
  -2  -2   4     1356.84     1366.21     26.59 o 
  -1  -2   4      384.24      369.47      9.40 o 
   0  -2   4       14.07       12.74      0.99 o 
   1  -2   4     4098.54     4123.41     95.26 o 
   2  -2   4      768.17      746.74     18.28 o 
   3  -2   4      565.48      600.75     15.29 o 
   4  -2   4      392.24      409.04     11.28 o 
   5  -2   4       76.24       69.11      5.08 o 
   6  -2   4      316.01      297.55     13.37 o 
  -6  -1   4      317.71      331.89     15.83 o 
  -5  -1   4      941.85      889.01     33.70 o 
  -4  -1   4      473.30      484.86     19.34 o 
  -3  -1   4      709.45      759.97     19.10 o 
  -2  -1   4     1195.73     1130.50     27.14 o 
  -1  -1   4      622.49      607.56     14.86 o 
   0  -1   4     4811.97     4935.37    113.63 o 
   1  -1   4      236.69      265.63      6.79 o 
   2  -1   4     1668.98     1689.59     39.57 o 
   3  -1   4     1205.88     1227.92     29.44 o 
   4  -1   4      356.38      369.56     14.60 o 
   5  -1   4      115.70      101.40      6.07 o 
   6  -1   4       77.88       70.17      5.27 o 
  -6   0   4       25.75       29.60      4.44 o 
  -5   0   4       69.53       66.49      5.35 o 
  -4   0   4     2113.26     2235.40     77.86 o 
  -3   0   4     1032.42     1139.18     27.94 o 
  -2   0   4     1640.53     1775.38     42.03 o 
  -1   0   4     3967.34     4056.31     77.10 o 
   0   0   4     2902.38     2946.91     94.23 o 
   1   0   4     3208.26     3254.38    103.90 o 
   2   0   4       46.85       48.10      1.73 o 
   3   0   4      639.35      692.33     17.03 o 
   4   0   4     1073.96     1080.23     36.81 o 
   5   0   4      224.84      225.26     10.12 o 
  -6   1   4       41.67       49.52      5.89 o 
  -5   1   4      161.37      161.18      9.33 o 
  -3   1   4     2431.72     2533.82     82.82 o 
  -2   1   4     1380.54     1383.97     33.22 o 
  -1   1   4      803.79      848.82     16.80 o 
   0   1   4      511.75      473.26      9.73 o 
   1   1   4     1049.37     1043.32     20.39 o 
   2   1   4     1851.33     1800.26     34.79 o 
   3   1   4       10.17       13.77      1.13 o 
   4   1   4      119.36      119.57      4.41 o 
   5   1   4      786.48      752.58     29.03 o 
   6   1   4      124.80      115.40      7.44 o 
  -6   2   4       82.44       88.09      7.09 o 
  -5   2   4      177.69      171.33      9.66 o 
  -4   2   4       67.04       59.09      4.67 o 
  -3   2   4        9.15        9.45      1.43 o 
  -2   2   4     2198.93     2181.21     51.64 o 
  -1   2   4     1106.48     1125.72     22.27 o 
   0   2   4      397.33      500.12     10.37 o 
   1   2   4      662.00      675.77     13.68 o 
   2   2   4      116.89      106.12      2.90 o 
   3   2   4     1327.47     1343.97     26.55 o 
   4   2   4      112.67      106.01      6.53 o 
   5   2   4       53.25       46.10      4.77 o 
   6   2   4      182.23      196.63     10.88 o 
  -6   3   4       13.86       15.61      3.49 o 
  -5   3   4      177.85      165.21      9.46 o 
  -4   3   4      142.78      127.24      7.43 o 
  -3   3   4      243.39      211.75      9.97 o 
  -2   3   4      200.47      181.22      7.93 o 
  -1   3   4     1749.28     1761.54     34.53 o 
   0   3   4     1943.93     2044.25     39.69 o 
   1   3   4       29.47       29.07      1.47 o 
   2   3   4      242.41      239.43      5.64 o 
   3   3   4       24.16       23.23      3.12 o 
   4   3   4      541.10      528.16     21.61 o 
   5   3   4        9.60       11.41      2.73 o 
   6   3   4       10.43       12.36      2.93 o 
  -5   4   4        0.52        0.41      1.55 o 
  -4   4   4      190.65      164.53      9.06 o 
  -3   4   4      110.54       98.86      6.18 o 
  -2   4   4      590.97      568.58     26.89 o 
  -1   4   4      123.67      127.45      3.88 o 
   0   4   4     1291.49     1365.63     27.26 o 
   1   4   4      690.10      732.52     18.76 o 
   2   4   4       25.36       24.54      2.12 o 
   3   4   4        8.69       10.21      2.40 o 
   4   4   4       14.09       13.56      2.96 o 
   5   4   4      178.88      185.25     10.70 o 
  -5   5   4        9.22       11.37      3.04 o 
  -4   5   4        9.14        8.16      2.38 o 
  -3   5   4      173.52      167.84      9.21 o 
  -2   5   4       61.85       63.11      4.98 o 
  -1   5   4      381.32      371.15     12.81 o 
   0   5   4       37.28       40.56      2.13 o 
   1   5   4      364.71      366.63     10.98 o 
   2   5   4     1225.49     1235.89     31.70 o 
   3   5   4       87.74       82.77      6.32 o 
   4   5   4       31.10       31.91      4.69 o 
   5   5   4       31.55       36.62      5.15 o 
  -4   6   4       15.08       21.12      3.91 o 
  -3   6   4        3.56        3.89      2.13 o 
  -2   6   4       70.36       79.41      6.28 o 
  -1   6   4      200.93      197.61     10.51 o 
   0   6   4      219.56      227.24      8.14 o 
   1   6   4      145.81      138.98      5.74 o 
   2   6   4      164.50      158.47      6.26 o 
   3   6   4      377.40      375.02     17.60 o 
   4   6   4        1.21        0.37      1.88 o 
  -3   7   4       26.19       26.56      4.49 o 
  -2   7   4        6.77        7.01      2.63 o 
  -1   7   4       96.99      105.27      7.40 o 
   0   7   4        3.86        5.63      1.70 o 
   1   7   4       39.25       46.21      3.73 o 
   2   7   4       26.81       29.78      4.69 o 
   3   7   4        1.54        3.23      2.36 o 
  -1   8   4        2.66        8.25      2.77 o 
   0   8   4       18.92       24.99      4.22 o 
   1   8   4       17.98       18.92      2.77 o 
  -2  -9   5       40.37       44.48      5.54 o 
  -1  -9   5        3.03        6.49      2.58 o 
   0  -9   5        2.57        0.00      1.98 o 
   1  -9   5       15.74       13.29      3.33 o 
   2  -9   5       22.16       30.03      4.55 o 
  -3  -8   5        5.43        5.37      2.32 o 
  -2  -8   5      134.60      119.48      7.87 o 
  -1  -8   5       59.21       54.53      5.46 o 
   0  -8   5       27.92       23.29      3.76 o 
   1  -8   5        7.34        9.36      2.75 o 
   2  -8   5        2.65        3.84      2.51 o 
   3  -8   5        2.96        7.86      1.79 o 
   4  -8   5       20.24       21.24      2.79 o 
  -4  -7   5       76.39       81.60      6.65 o 
  -3  -7   5       72.14       79.74      6.26 o 
  -2  -7   5       27.85       21.81      3.53 o 
  -1  -7   5      369.28      348.30     15.45 o 
   0  -7   5       44.84       43.28      4.48 o 
   1  -7   5       33.75       30.79      3.59 o 
   2  -7   5        0.12        0.30      1.89 o 
   3  -7   5       18.39       21.95      4.47 o 
   4  -7   5       53.53       54.50      3.99 o 
   5  -7   5        6.37        7.30      2.54 o 
  -5  -6   5       21.72       28.50      4.53 o 
  -4  -6   5       58.99       63.07      5.50 o 
  -3  -6   5      151.16      147.50      8.53 o 
  -2  -6   5      157.51      163.18      8.80 o 
  -1  -6   5        0.14        0.00      1.14 o 
   0  -6   5      249.65      234.02     10.48 o 
   1  -6   5      163.73      158.86      5.54 o 
   2  -6   5      306.20      319.24     14.46 o 
   3  -6   5       26.84       31.17      2.79 o 
   4  -6   5       10.78        8.77      1.75 o 
   5  -6   5       52.57       52.78      5.68 o 
  -5  -5   5       77.57       86.91      6.63 o 
  -4  -5   5       50.44       53.83      5.29 o 
  -3  -5   5        4.11        6.29      2.37 o 
  -2  -5   5      488.63      502.59     20.04 o 
  -1  -5   5      746.18      725.91     23.91 o 
   0  -5   5        4.46        5.12      0.97 o 
   1  -5   5      438.64      395.88     14.55 o 
   2  -5   5      325.85      334.61     12.19 o 
   3  -5   5       21.47       22.00      2.31 o 
   4  -5   5       46.93       50.26      3.27 o 
   5  -5   5       14.31       15.48      3.06 o 
   6  -5   5       76.56       69.41      5.79 o 
  -6  -4   5       35.77       50.16      5.83 o 
  -5  -4   5      741.81      671.58     27.17 o 
  -4  -4   5      535.67      526.27     21.45 o 
  -3  -4   5      438.67      443.61     12.45 o 
  -2  -4   5      667.06      618.91     37.49 o 
  -1  -4   5      780.86      748.67     19.44 o 
   0  -4   5      781.65      807.15     19.89 o 
   1  -4   5       39.32       38.25      2.05 o 
   2  -4   5      358.87      359.66      9.95 o 
   3  -4   5      293.79      293.88      8.78 o 
   4  -4   5      269.30      255.58      8.21 o 
   5  -4   5      133.45      135.30      8.12 o 
   6  -4   5        2.78        4.49      1.98 o 
  -6  -3   5       54.54       49.23      5.58 o 
  -5  -3   5      168.17      177.03      9.71 o 
  -4  -3   5     1186.10     1157.57     42.27 o 
  -3  -3   5     1362.14     1334.77     32.19 o 
  -2  -3   5      653.47      669.55     16.75 o 
  -1  -3   5      273.01      243.74      6.76 o 
   0  -3   5      209.07      182.14      5.30 o 
   1  -3   5     3514.44     3597.99     83.46 o 
   2  -3   5        0.40        0.46      0.56 o 
   3  -3   5      207.08      208.67      8.41 o 
   4  -3   5      264.06      269.61     12.13 o 
   5  -3   5      179.71      189.52      9.85 o 
   6  -3   5       56.67       52.39      5.31 o 
  -6  -2   5      215.34      216.27     11.73 o 
  -5  -2   5       48.29       47.43      4.86 o 
  -4  -2   5        0.39        1.11      1.31 o 
  -3  -2   5     2146.01     2122.24     50.27 o 
  -2  -2   5     2765.45     2880.78     67.27 o 
  -1  -2   5     2070.72     2189.14     51.20 o 
   0  -2   5     2023.13     2087.19     48.73 o 
   1  -2   5      620.11      644.97     15.77 o 
   2  -2   5     2611.90     2583.27     60.27 o 
   3  -2   5      149.22      141.47      8.51 o 
   4  -2   5       90.92      100.88      6.05 o 
   5  -2   5      227.73      219.98     10.67 o 
   6  -2   5      135.58      136.92      8.06 o 
  -6  -1   5      166.62      165.77      9.89 o 
  -5  -1   5      197.88      184.58      9.85 o 
  -4  -1   5      648.69      618.52     16.49 o 
  -3  -1   5       33.41       31.90      2.18 o 
  -2  -1   5     2662.75     2873.04     67.14 o 
  -1  -1   5     3690.20     3696.67    131.02 o 
   0  -1   5     1811.99     1947.48     45.44 o 
   1  -1   5      155.91      139.94      6.09 o 
   2  -1   5      308.31      303.45      7.79 o 
   3  -1   5     1328.55     1349.20     45.15 o 
   4  -1   5       85.40       90.84      5.37 o 
   5  -1   5       13.91       17.96      2.93 o 
   6  -1   5      206.68      221.32     10.80 o 
  -6   0   5       18.07       22.14      3.87 o 
  -5   0   5      124.72      120.41      7.56 o 
  -4   0   5      620.96      661.16     24.41 o 
  -3   0   5      522.92      451.69     31.02 o 
  -2   0   5       63.07       71.43      2.95 o 
  -1   0   5     2047.24     2049.32     39.38 o 
   0   0   5     2197.21     2279.33     53.04 o 
   1   0   5        3.83       13.85      1.67 o 
   2   0   5      431.64      424.29     15.33 o 
   3   0   5        0.61        0.45      0.77 o 
   4   0   5      816.28      763.32     26.90 o 
   5   0   5      278.38      281.06     12.03 o 
  -6   1   5       22.04       29.99      4.82 o 
  -5   1   5       16.19       16.49      3.29 o 
  -4   1   5      223.90      221.47     10.84 o 
  -3   1   5      519.52      530.00     37.46 o 
  -2   1   5     1420.71     1398.54     33.71 o 
  -1   1   5      512.89      555.92     11.42 o 
   0   1   5     1273.32     1289.73     25.12 o 
   1   1   5     3826.42     3945.03     75.14 o 
   2   1   5      351.04      355.79      7.63 o 
   3   1   5      354.21      341.73      9.53 o 
   4   1   5        2.04        3.96      1.01 o 
   5   1   5      348.98      337.85     15.18 o 
   6   1   5       59.11       52.22      5.27 o 
  -6   2   5      123.67      154.45     10.00 o 
  -5   2   5      122.17      125.20      8.06 o 
  -4   2   5        2.52        3.43      1.70 o 
  -3   2   5      287.25      275.14      8.49 o 
  -2   2   5      317.16      312.70      8.98 o 
  -1   2   5     2799.19     2807.53     54.03 o 
   0   2   5      726.81      855.40     17.21 o 
   1   2   5     1139.32     1220.26     24.05 o 
   2   2   5     1178.18     1172.46     46.17 o 
   3   2   5       45.46       40.86      2.32 o 
   4   2   5       76.67       79.55      5.64 o 
   5   2   5        0.52        0.37      1.36 o 
   6   2   5      107.74      111.16      7.66 o 
  -6   3   5       19.15       18.21      3.82 o 
  -5   3   5      103.90      108.71      7.46 o 
  -3   3   5       44.23       47.67      3.90 o 
  -2   3   5      264.03      244.76      7.58 o 
  -1   3   5       73.88       80.81      3.11 o 
   0   3   5     2132.61     2151.98     41.88 o 
   1   3   5      274.81      290.78      7.13 o 
   2   3   5      283.30      296.49     14.84 o 
   3   3   5     1501.75     1489.31     53.41 o 
   4   3   5      338.82      331.70     15.14 o 
   5   3   5       86.75       85.98      6.47 o 
  -5   4   5        2.52        4.16      2.09 o 
  -4   4   5      204.79      180.48      9.79 o 
  -3   4   5      319.29      305.75     13.76 o 
  -2   4   5        0.38        1.40      2.00 o 
  -1   4   5      166.74      160.43      5.11 o 
   0   4   5      407.49      429.80      9.71 o 
   1   4   5      908.59      916.81     27.82 o 
   2   4   5      737.68      695.92     27.03 o 
   3   4   5      192.50      170.38      9.46 o 
   4   4   5      410.43      399.77     18.13 o 
   5   4   5       42.43       47.00      5.73 o 
  -5   5   5       26.26       23.29      4.18 o 
  -4   5   5        3.08        6.97      2.25 o 
  -3   5   5       66.15       63.60      5.23 o 
  -2   5   5      233.42      244.89     11.91 o 
  -1   5   5      146.63      133.77      4.30 o 
   0   5   5      216.52      207.92      5.69 o 
   1   5   5        0.51        0.52      0.89 o 
   2   5   5      177.25      154.36      8.96 o 
   3   5   5      261.05      263.88     13.42 o 
   4   5   5        0.51        0.45      1.69 o 
  -4   6   5      103.71       96.26      7.29 o 
  -3   6   5       36.50       34.74      4.86 o 
  -2   6   5       12.77       12.07      2.94 o 
  -1   6   5      359.50      357.80     16.19 o 
   0   6   5        8.95       12.12      1.98 o 
   1   6   5       53.73       51.32      8.20 o 
   2   6   5       19.98       16.12      3.33 o 
   3   6   5      193.01      185.38     11.05 o 
  -2   7   5        0.46        0.00      1.96 o 
  -1   7   5        1.83        0.95      1.80 o 
   0   7   5      220.79      220.34      8.46 o 
   1   7   5       34.98       35.90      5.13 o 
   2   7   5       35.96       31.70      5.00 o 
  -2  -9   6       44.55       54.79      6.06 o 
  -1  -9   6        8.99       12.32      2.94 o 
   0  -9   6       30.30       35.18      4.77 o 
   1  -9   6        6.23       12.01      3.14 o 
   2  -9   6        9.49        9.09      2.91 o 
  -3  -8   6        1.38        1.74      1.92 o 
  -2  -8   6       14.79       10.65      3.02 o 
  -1  -8   6      104.64       99.44      6.86 o 
   0  -8   6        0.12        0.00      1.38 o 
   1  -8   6       12.02       12.46      2.85 o 
   2  -8   6       16.96       18.22      2.44 o 
   3  -8   6       85.23       89.25      4.85 o 
   4  -8   6       13.47       17.16      3.80 o 
  -4  -7   6      104.19       96.01      7.35 o 
  -3  -7   6       33.62       43.44      5.29 o 
  -2  -7   6       36.54       33.42      4.40 o 
  -1  -7   6       45.24       33.19      4.13 o 
   0  -7   6      308.70      284.89     13.04 o 
   1  -7   6       21.85       25.11      2.28 o 
   2  -7   6       33.56       32.76      2.77 o 
   3  -7   6       18.04       18.75      2.34 o 
   4  -7   6        8.02        9.30      2.75 o 
  -5  -6   6        0.88        2.27      2.05 o 
  -4  -6   6      335.58      347.92     16.45 o 
  -3  -6   6      428.38      415.00     18.16 o 
  -2  -6   6      415.73      404.67     17.32 o 
  -1  -6   6      123.03      117.96      6.92 o 
   0  -6   6       75.52       67.57      3.13 o 
   1  -6   6      283.31      274.86      8.31 o 
   2  -6   6       65.84       64.50      3.40 o 
   3  -6   6       15.83       16.22      2.56 o 
   4  -6   6       28.09       32.82      4.59 o 
   5  -6   6       47.01       45.98      5.54 o 
  -5  -5   6      135.34      138.07      8.90 o 
  -4  -5   6       57.49       59.19      5.62 o 
  -3  -5   6      474.77      453.75     19.00 o 
  -2  -5   6     1025.47     1078.73     39.37 o 
  -1  -5   6      594.40      571.43     20.59 o 
   0  -5   6       65.97       71.25      3.49 o 
   1  -5   6        1.14        0.94      0.78 o 
   2  -5   6      862.17      895.89     22.69 o 
   3  -5   6       64.11       63.97      3.36 o 
   4  -5   6       30.57       33.46      4.40 o 
   5  -5   6       16.65       19.95      3.58 o 
  -6  -4   6       56.17       42.39      5.54 o 
  -5  -4   6      250.85      265.64     13.29 o 
  -4  -4   6      145.71      134.27      7.87 o 
  -3  -4   6        5.06        4.46      1.88 o 
  -2  -4   6      572.06      592.84     15.21 o 
  -1  -4   6     1739.63     1795.34     45.02 o 
   0  -4   6     1475.83     1591.04     37.90 o 
   1  -4   6      835.60      894.59     22.09 o 
   2  -4   6        5.53        6.53      1.13 o 
   3  -4   6      629.15      672.64     17.57 o 
   4  -4   6      130.37      129.94      7.72 o 
   5  -4   6       31.06       29.49      4.20 o 
   6  -4   6       16.75       19.76      3.62 o 
  -6  -3   6       27.17       26.25      4.22 o 
  -5  -3   6       61.00       62.16      5.81 o 
  -4  -3   6      159.12      158.12      8.55 o 
  -3  -3   6     1353.70     1284.01     31.31 o 
  -2  -3   6       42.94       46.46      3.11 o 
  -1  -3   6      863.68      914.89     22.33 o 
   0  -3   6     2049.06     2133.97     50.07 o 
   1  -3   6     1449.20     1561.96     37.09 o 
   2  -3   6      236.30      248.58      7.11 o 
   3  -3   6       14.34       15.90      2.62 o 
   4  -3   6      261.25      278.36     12.59 o 
   5  -3   6      106.75      120.51      7.52 o 
   6  -3   6       14.03       12.49      2.94 o 
  -6  -2   6      209.30      203.67     11.38 o 
  -5  -2   6       36.68       35.20      4.36 o 
  -4  -2   6       56.56       56.23      3.00 o 
  -3  -2   6      432.01      413.62     12.09 o 
  -2  -2   6     1295.64     1242.86     30.00 o 
  -1  -2   6        8.36       11.33      1.16 o 
   0  -2   6      596.96      623.31     15.42 o 
   1  -2   6      741.17      725.02     17.63 o 
   2  -2   6      197.18      200.52      5.68 o 
   3  -2   6      383.54      375.99     14.80 o 
   4  -2   6        8.98        9.70      2.13 o 
   5  -2   6      125.54      116.79      7.09 o 
   6  -2   6      168.19      162.71      9.15 o 
  -6  -1   6      285.02      266.08     13.77 o 
  -5  -1   6      160.46      145.19      8.57 o 
  -4  -1   6      106.66      108.26      4.51 o 
  -3  -1   6      116.69      111.77      5.95 o 
  -2  -1   6      273.04      293.12      8.28 o 
  -1  -1   6     2730.58     2696.22     62.94 o 
   0  -1   6     1483.25     1532.79     36.09 o 
   1  -1   6      386.44      401.94     14.76 o 
   2  -1   6     1847.63     1823.40     59.89 o 
   3  -1   6      406.69      375.67     14.55 o 
   4  -1   6      467.91      460.59     17.76 o 
   5  -1   6        1.48        3.51      1.65 o 
   6  -1   6       53.68       69.87      5.37 o 
  -6   0   6       25.79       23.85      4.22 o 
  -5   0   6      210.65      219.18     11.42 o 
  -4   0   6      494.79      467.41     13.34 o 
  -3   0   6      166.22      175.49     14.74 o 
  -2   0   6      314.41      312.50      8.80 o 
  -1   0   6      101.58       88.96      2.87 o 
   0   0   6     4334.94     4556.76    105.28 o 
   1   0   6     2662.27     2958.10     95.29 o 
   2   0   6      623.45      662.26     23.08 o 
   3   0   6      552.17      553.01     19.97 o 
   4   0   6       78.90       63.80      4.24 o 
   5   0   6      203.94      201.64      9.52 o 
  -6   1   6      147.80      169.53     10.80 o 
  -5   1   6       45.00       39.37      4.90 o 
  -4   1   6       77.52       79.18      3.97 o 
  -3   1   6      964.30      935.20     23.72 o 
  -2   1   6      420.81      349.30     26.26 o 
  -1   1   6      401.87      402.49      8.64 o 
   0   1   6       13.25       14.74      0.97 o 
   1   1   6     3270.29     3367.45     64.38 o 
   2   1   6     1066.98     1113.58     27.23 o 
   3   1   6      275.03      268.38      8.00 o 
   4   1   6      737.75      703.43     18.35 o 
   5   1   6      273.46      249.39     12.28 o 
   6   1   6      137.12      135.49      8.53 o 
  -6   2   6      195.39      228.65     13.05 o 
  -5   2   6      417.60      409.28     18.42 o 
  -4   2   6       11.46       11.33      2.46 o 
  -3   2   6      291.19      270.58     15.20 o 
  -2   2   6     1220.93     1163.19     28.70 o 
  -1   2   6      110.41      107.92      3.15 o 
   0   2   6      612.52      612.44     12.76 o 
   1   2   6      233.71      246.33      5.77 o 
   2   2   6     1113.59     1170.38     28.63 o 
   3   2   6     1715.68     1743.55     57.29 o 
   4   2   6      334.37      328.88     14.98 o 
   5   2   6      190.63      165.43      9.56 o 
  -5   3   6      114.91      105.12      7.35 o 
  -4   3   6      285.82      282.07     13.29 o 
  -3   3   6       51.59       49.74      3.12 o 
  -2   3   6       45.43       45.32      3.51 o 
  -1   3   6      556.49      544.10     11.81 o 
   0   3   6     1000.14     1057.29     21.42 o 
   1   3   6      634.89      629.77     13.28 o 
   2   3   6       11.19        9.58      1.43 o 
   3   3   6      136.50      118.16      7.27 o 
   4   3   6      656.81      615.81     25.12 o 
   5   3   6        8.35        8.68      2.52 o 
  -5   4   6       14.18       21.58      3.93 o 
  -4   4   6      128.11      120.74      7.73 o 
  -3   4   6      661.46      627.33     18.59 o 
  -2   4   6      205.14      205.66      7.06 o 
  -1   4   6        0.30        0.60      0.70 o 
   0   4   6      833.60      826.37     17.35 o 
   1   4   6      174.37      174.91      9.09 o 
   2   4   6      234.15      208.41     10.63 o 
   3   4   6       20.05       19.41      3.49 o 
   4   4   6      138.89      141.68      8.99 o 
  -4   5   6       24.37       24.89      4.01 o 
  -3   5   6       77.48       66.72      5.50 o 
  -2   5   6      156.01      166.69      6.42 o 
  -1   5   6       70.29       74.82      3.10 o 
   0   5   6        5.35        6.83      1.46 o 
   1   5   6      508.17      479.34     20.11 o 
   2   5   6      163.80      166.09      9.58 o 
   3   5   6      203.35      208.62     11.63 o 
   4   5   6        9.95        7.23      2.56 o 
  -3   6   6        0.08        0.00      1.63 o 
  -2   6   6        3.75        5.42      2.42 o 
  -1   6   6      131.41      138.66      6.00 o 
   0   6   6      116.68      127.81     22.09 o 
   1   6   6        3.50        7.34      2.34 o 
   2   6   6       62.05       67.08      5.93 o 
   3   6   6       45.05       50.68      6.14 o 
  -2   7   6       15.02       21.52      4.01 o 
  -1   7   6        0.21        0.00      1.80 o 
   0   7   6       33.93       32.45      4.94 o 
   1   7   6      103.64      102.52      7.89 o 
  -2  -9   7       18.43       19.12      3.84 o 
  -1  -9   7        6.95        4.86      2.23 o 
   0  -9   7        0.54        2.09      2.01 o 
   1  -9   7       39.39       53.24      5.75 o 
   2  -9   7       13.08       12.49      3.18 o 
  -3  -8   7       61.34       65.88      6.61 o 
  -2  -8   7       98.73      103.90      7.36 o 
  -1  -8   7      200.76      186.56     10.34 o 
   0  -8   7       48.50       48.26      4.94 o 
   1  -8   7        0.77        0.85      1.59 o 
   2  -8   7       19.33       23.38      2.93 o 
   3  -8   7       18.27       29.16      3.89 o 
  -3  -7   7       55.46       62.08      6.12 o 
  -2  -7   7      102.64       93.75      6.59 o 
  -1  -7   7      213.39      220.84     11.07 o 
   0  -7   7      222.38      196.89      9.95 o 
   1  -7   7       45.62       49.41      5.55 o 
   2  -7   7        1.54        2.81      1.08 o 
   3  -7   7       77.46       76.09      4.12 o 
   4  -7   7       27.02       33.46      4.90 o 
  -5  -6   7        9.24       13.15      3.31 o 
  -4  -6   7       50.08       64.44      6.32 o 
  -3  -6   7      105.54      119.47      7.64 o 
  -2  -6   7       10.77       12.49      2.67 o 
  -1  -6   7       63.04       55.56      4.42 o 
   0  -6   7      308.62      302.63      8.90 o 
   1  -6   7      404.02      384.89     10.98 o 
   2  -6   7      337.46      326.62      9.82 o 
   3  -6   7        1.00        1.47      1.49 o 
   4  -6   7       51.63       55.18      5.85 o 
   5  -6   7       23.62       24.99      4.32 o 
  -5  -5   7       81.43       89.86      6.98 o 
  -4  -5   7        8.40        9.86      2.58 o 
  -3  -5   7        2.61        2.69      1.55 o 
  -2  -5   7      795.65      790.70     29.81 o 
  -1  -5   7      165.49      157.92      5.27 o 
   0  -5   7      196.78      182.44      5.86 o 
   1  -5   7      325.11      329.69      9.43 o 
   2  -5   7      319.10      318.59      9.37 o 
   3  -5   7      187.44      200.38     10.03 o 
   4  -5   7        3.64        5.11      1.96 o 
   5  -5   7       15.02       11.82      2.81 o 
  -5  -4   7      284.74      283.47     14.04 o 
  -4  -4   7      138.97      141.05      8.32 o 
  -3  -4   7       67.50       57.65      4.59 o 
  -2  -4   7       16.37       16.85      1.68 o 
  -1  -4   7      664.31      626.66     16.02 o 
   0  -4   7       73.55       66.32      3.55 o 
   1  -4   7      191.95      183.30     10.53 o 
   2  -4   7       48.15       54.18      4.04 o 
   3  -4   7       69.21       74.65      5.27 o 
   4  -4   7      173.95      164.41      9.07 o 
   5  -4   7        0.39        3.80      1.78 o 
  -6  -3   7       44.41       48.05      5.75 o 
  -5  -3   7      166.68      161.13      9.40 o 
  -4  -3   7      173.82      166.23      8.94 o 
  -3  -3   7      342.05      333.56     10.84 o 
  -2  -3   7      171.32      158.40      5.72 o 
  -1  -3   7        0.72        1.96      0.75 o 
   0  -3   7     1217.69     1207.25     29.03 o 
   1  -3   7     1355.03     1424.68     34.00 o 
   2  -3   7      231.39      229.02     10.01 o 
   3  -3   7      358.27      358.20     14.70 o 
   4  -3   7       80.29       78.47      5.54 o 
   5  -3   7      223.82      240.34     11.93 o 
   6  -3   7        5.47        7.92      2.36 o 
  -5  -2   7       84.04       76.88      5.99 o 
  -4  -2   7      121.68      127.06      5.04 o 
  -3  -2   7      409.77      365.74     16.93 o 
  -2  -2   7      676.38      688.59     18.87 o 
  -1  -2   7      642.87      648.06     16.31 o 
   0  -2   7        1.97        1.87      1.55 o 
   1  -2   7     1675.04     1738.10     40.93 o 
   2  -2   7     2503.91     2516.06     82.16 o 
   3  -2   7      429.21      424.30     16.55 o 
   4  -2   7      155.85      145.92      7.81 o 
   5  -2   7        6.22        6.33      2.05 o 
   6  -2   7      112.37      125.72      7.89 o 
  -6  -1   7      139.80      142.85      9.30 o 
  -4  -1   7      253.94      242.02     10.87 o 
  -3  -1   7        4.71       10.12      3.98 o 
  -2  -1   7      970.57      920.38     22.87 o 
  -1  -1   7      921.17      910.15     22.30 o 
   0  -1   7      877.37      848.49     20.62 o 
   1  -1   7       58.51       58.06      3.74 o 
   2  -1   7     1272.16     1268.63     42.66 o 
   3  -1   7      990.48      931.34     32.44 o 
   4  -1   7      322.05      299.99     12.75 o 
   5  -1   7      267.03      270.37     12.28 o 
   6  -1   7       69.55       61.09      5.10 o 
  -5   0   7      358.23      346.71     16.11 o 
  -4   0   7     1161.56     1144.88     29.14 o 
  -3   0   7      248.44      235.43      7.56 o 
  -2   0   7      296.83      317.02      9.09 o 
  -1   0   7     1329.89     1257.11     32.78 o 
   0   0   7      200.95      179.25      5.30 o 
   1   0   7     1619.15     1660.55     54.79 o 
   2   0   7      119.26      114.02      5.80 o 
   3   0   7      417.00      407.27     15.54 o 
   4   0   7     1296.59     1184.77     40.58 o 
   5   0   7      423.12      433.68     17.32 o 
   6   0   7       83.59       85.13      6.36 o 
  -6   1   7       77.28       95.63      7.93 o 
  -5   1   7      299.60      289.77     14.32 o 
  -4   1   7      109.75      104.47      4.80 o 
  -3   1   7      862.96      855.09     22.07 o 
  -2   1   7      628.39      620.34     16.22 o 
  -1   1   7       43.34       45.08      2.46 o 
   0   1   7      384.64      382.95      8.33 o 
   1   1   7     1576.58     1650.82     39.55 o 
   2   1   7     1270.04     1314.29     32.01 o 
   3   1   7        1.57        4.84      2.63 o 
   4   1   7       13.81       18.14      2.08 o 
   5   1   7      455.61      392.45     17.45 o 
  -5   2   7      121.98      146.84      9.19 o 
  -4   2   7       65.35       66.04      3.75 o 
  -3   2   7      112.55      104.83      4.55 o 
  -2   2   7     1704.09     1688.88     40.94 o 
  -1   2   7      958.99      970.81     25.35 o 
   0   2   7        3.37        2.06      0.65 o 
   1   2   7      732.44      695.34     44.94 o 
   2   2   7      254.63      246.59      7.60 o 
   3   2   7      490.98      480.73     13.25 o 
   4   2   7       90.63       88.28      6.30 o 
   5   2   7       30.34       24.12      3.80 o 
  -5   3   7      118.16      119.49      8.08 o 
  -4   3   7      114.90      105.64      5.04 o 
  -3   3   7      140.15      134.38      5.49 o 
  -2   3   7      138.89      137.99      5.26 o 
  -1   3   7      295.60      259.32     14.27 o 
   0   3   7      564.33      539.18     20.88 o 
   1   3   7        0.64        1.65      0.89 o 
   2   3   7      601.70      573.12     22.90 o 
   3   3   7      178.94      177.38      9.64 o 
   4   3   7      420.32      419.45     18.69 o 
   5   3   7       60.29       56.42      5.95 o 
  -4   4   7       42.02       35.51      4.65 o 
  -3   4   7        2.67        3.25      1.93 o 
  -2   4   7       24.64       29.46      2.65 o 
  -1   4   7        3.63        5.32      1.31 o 
   0   4   7      137.91      132.66      4.12 o 
   1   4   7      605.19      621.28     24.65 o 
   2   4   7       60.03       65.98      5.29 o 
   3   4   7       62.27       72.82      5.95 o 
   4   4   7       31.68       28.75      4.42 o 
  -4   5   7        3.89        4.75      2.36 o 
  -3   5   7       74.38       82.22      6.32 o 
  -2   5   7       60.31       63.08      3.71 o 
  -1   5   7      175.24      178.58      6.59 o 
   0   5   7        4.33        4.05      1.90 o 
   1   5   7       49.13       43.73      4.79 o 
   2   5   7      388.86      387.96     17.78 o 
   3   5   7       13.12       21.54      4.05 o 
  -2   6   7       51.23       51.36      5.68 o 
  -1   6   7       15.54       13.11      2.96 o 
   0   6   7        1.75        4.16      2.25 o 
   1   6   7       27.30       26.75      4.26 o 
   2   6   7        8.82       11.31      3.12 o 
  -1  -9   8       36.34       29.00      4.36 o 
   0  -9   8       17.69       17.32      3.56 o 
   1  -9   8       24.76       24.91      3.97 o 
   2  -9   8       13.34       17.41      3.56 o 
  -3  -8   8        0.06        0.00      1.80 o 
  -2  -8   8        6.33       12.71      3.16 o 
  -1  -8   8       16.39       16.16      3.27 o 
   0  -8   8       15.93       14.61      2.98 o 
   1  -8   8       27.86       29.25      4.09 o 
   2  -8   8       38.87       36.00      4.26 o 
   3  -8   8       74.35       91.19      6.86 o 
  -4  -7   8       83.08       87.06      7.11 o 
  -3  -7   8       10.15       10.96      2.98 o 
  -2  -7   8       15.20       13.25      3.02 o 
  -1  -7   8      102.96       90.16      6.22 o 
   0  -7   8       99.79      100.22      6.38 o 
   1  -7   8       73.34       65.97      5.00 o 
   2  -7   8       34.34       42.41      3.12 o 
   3  -7   8       14.48        8.78      2.67 o 
   4  -7   8       41.30       51.50      5.97 o 
  -4  -6   8       94.57       91.26      7.02 o 
  -3  -6   8      129.30      127.64      8.08 o 
  -2  -6   8      146.79      147.88      8.41 o 
  -1  -6   8        7.90        8.85      2.31 o 
   0  -6   8       52.42       46.16      2.60 o 
   1  -6   8       39.65       43.33      2.74 o 
   2  -6   8       88.55       73.16      5.23 o 
   3  -6   8        2.23        4.51      1.98 o 
   4  -6   8        1.53        2.87      1.92 o 
   5  -6   8       22.54       29.00      4.73 o 
  -5  -5   8      118.21      114.83      8.10 o 
  -4  -5   8       63.12       65.98      5.52 o 
  -3  -5   8       22.25       25.09      3.66 o 
  -2  -5   8      202.64      196.18      9.79 o 
  -1  -5   8      283.73      275.59      8.21 o 
   0  -5   8        5.05        4.42      1.49 o 
   1  -5   8      135.47      127.15      4.67 o 
   2  -5   8      341.60      321.74     13.67 o 
   3  -5   8      138.59      141.17      8.08 o 
   4  -5   8       70.07       76.95      6.05 o 
   5  -5   8        3.71        3.54      2.03 o 
  -5  -4   8      413.43      422.89     19.14 o 
  -4  -4   8      260.32      229.98     11.64 o 
  -3  -4   8       92.91       97.49      6.22 o 
  -2  -4   8       54.15       51.77      4.71 o 
  -1  -4   8      431.44      439.74     11.88 o 
   0  -4   8      749.31      759.15     19.99 o 
   1  -4   8       25.39       31.09      2.31 o 
   2  -4   8      205.30      199.73      9.43 o 
   3  -4   8      745.99      769.87     28.39 o 
   4  -4   8      205.83      222.59     11.25 o 
   5  -4   8       65.23       66.85      6.34 o 
  -4  -3   8      754.82      732.12     20.42 o 
  -3  -3   8      662.72      613.34     16.24 o 
  -2  -3   8       15.89       17.51      2.94 o 
  -1  -3   8      288.08      271.60      7.88 o 
   0  -3   8      361.09      344.63      9.42 o 
   1  -3   8      812.67      807.61     28.36 o 
   2  -3   8        7.35       10.85      2.11 o 
   3  -3   8      174.18      165.96      8.49 o 
   4  -3   8      257.96      268.02     12.49 o 
   5  -3   8      160.55      177.95      9.87 o 
  -5  -2   8      130.34      116.80      7.70 o 
  -4  -2   8      301.75      282.48     12.71 o 
  -3  -2   8     1024.37     1026.45     25.81 o 
  -2  -2   8      844.34      868.51     21.81 o 
  -1  -2   8      504.98      540.73     14.00 o 
   0  -2   8      604.66      613.26     15.45 o 
   1  -2   8        9.04        7.11      1.72 o 
   2  -2   8     1306.56     1295.44     43.94 o 
   3  -2   8      160.35      147.93      7.66 o 
   4  -2   8       98.86      101.83      6.36 o 
   5  -2   8      356.12      361.46     15.82 o 
  -5  -1   8      298.65      293.16      9.82 o 
  -4  -1   8      866.33      836.63     22.07 o 
  -3  -1   8       41.97       40.30      2.79 o 
  -2  -1   8      661.61      725.48     18.60 o 
  -1  -1   8     1532.41     1616.86     38.65 o 
   0  -1   8      226.33      208.56      8.19 o 
   1  -1   8      202.56      208.02      9.18 o 
   2  -1   8      592.35      574.52     20.99 o 
   3  -1   8      877.53      845.54     29.88 o 
   4  -1   8       78.35       77.50      5.23 o 
   5  -1   8        1.54        6.47      2.00 o 
  -5   0   8      139.53      139.08      6.08 o 
  -4   0   8      392.63      401.40     12.09 o 
  -3   0   8      425.27      412.18     11.90 o 
  -2   0   8       66.62       74.56      3.36 o 
  -1   0   8     1515.42     1555.22     37.35 o 
   0   0   8     1433.80     1461.70     28.72 o 
   1   0   8      209.29      191.93      8.61 o 
   2   0   8      450.29      410.68     15.74 o 
   3   0   8       63.32       59.30      4.09 o 
   4   0   8      270.08      292.92     12.42 o 
  -5   1   8       41.86       53.59      5.83 o 
  -4   1   8      167.45      162.08      6.40 o 
  -3   1   8      352.45      335.08     10.18 o 
  -2   1   8      765.50      770.46     19.87 o 
  -1   1   8      325.46      333.41      9.46 o 
   0   1   8       99.65       88.23      3.52 o 
   1   1   8      839.71      836.25     21.15 o 
   2   1   8      117.28      112.72      4.37 o 
   3   1   8      617.49      596.79     16.06 o 
   4   1   8       69.69       58.42      4.88 o 
   5   1   8      255.59      232.56     12.04 o 
  -5   2   8      183.03      189.16     10.93 o 
  -4   2   8       40.20       43.40      7.31 o 
  -3   2   8       24.18       25.19      3.14 o 
  -2   2   8        1.64        4.22      1.77 o 
  -1   2   8      298.26      286.25      8.51 o 
   0   2   8       90.02       95.32      5.64 o 
   1   2   8        7.55        6.88      2.47 o 
   2   2   8      856.59      884.44     22.57 o 
   3   2   8      240.30      238.52     11.79 o 
   4   2   8      122.66      120.70      7.85 o 
   5   2   8        6.36       13.00      3.06 o 
  -4   3   8      346.12      350.76     11.42 o 
  -3   3   8       25.26       27.69      2.74 o 
  -2   3   8       81.67       87.72      7.65 o 
  -1   3   8      137.99      136.74      5.15 o 
   0   3   8      777.99      781.30     20.22 o 
   1   3   8       12.66       16.05      1.85 o 
   2   3   8       20.10       19.82      3.24 o 
   3   3   8      432.34      424.64     18.64 o 
   4   3   8       83.89       86.21      6.63 o 
  -4   4   8      267.85      253.56     12.98 o 
  -3   4   8      489.66      499.92     14.79 o 
  -2   4   8       61.06       69.97      3.79 o 
  -1   4   8      149.91      145.36      6.65 o 
   0   4   8       15.18       19.42      2.15 o 
   1   4   8       60.17       66.56      5.35 o 
   2   4   8      192.33      199.12     10.76 o 
   3   4   8        6.89        8.52      2.58 o 
   4   4   8      107.88      107.97      8.04 o 
  -3   5   8       42.13       44.63      3.77 o 
  -2   5   8      181.73      207.12      7.73 o 
  -1   5   8      106.31      106.50      6.78 o 
   0   5   8       38.23       44.54      4.94 o 
   1   5   8       38.04       43.40      4.90 o 
   2   5   8      158.70      161.89      9.85 o 
   3   5   8      182.42      202.83     11.90 o 
   1   6   8       30.83       26.73      4.42 o 
  -1  -9   9        3.79        3.89      2.31 o 
   0  -9   9        0.96        0.87      1.90 o 
   1  -9   9       12.39       21.70      3.95 o 
  -2  -8   9       22.88       23.46      3.97 o 
  -1  -8   9       90.91       97.65      6.92 o 
   0  -8   9        0.18        0.39      1.59 o 
   1  -8   9        0.18        0.56      1.74 o 
   2  -8   9        0.36        0.00      1.59 o 
   3  -8   9       17.26       19.08      3.74 o 
  -3  -7   9       49.29       57.85      6.08 o 
  -2  -7   9        0.10        0.10      1.61 o 
  -1  -7   9       11.72       14.06      2.89 o 
   0  -7   9      126.91      123.13      7.35 o 
   1  -7   9        1.84        3.55      1.15 o 
   2  -7   9        7.96        5.21      1.96 o 
   3  -7   9       22.97       25.53      4.05 o 
   4  -7   9       30.52       29.91      4.77 o 
  -4  -6   9      157.40      150.89      9.42 o 
  -3  -6   9      222.65      228.12     11.89 o 
  -2  -6   9      120.36      114.73      7.19 o 
  -1  -6   9        3.23        4.92      1.86 o 
   0  -6   9       51.83       51.19      3.89 o 
   1  -6   9      262.40      253.12      7.97 o 
   2  -6   9       61.12       64.56      5.10 o 
   3  -6   9       24.34       23.38      3.70 o 
   4  -6   9       97.86      100.87      7.40 o 
  -4  -5   9       10.90       15.13      3.39 o 
  -3  -5   9      300.69      275.36     13.06 o 
  -2  -5   9      442.04      448.84     12.52 o 
  -1  -5   9      100.66      105.80      6.59 o 
   0  -5   9       77.79       72.83      9.27 o 
   1  -5   9       19.18       19.72      2.96 o 
   2  -5   9      200.89      220.76     10.51 o 
   3  -5   9       56.73       63.79      5.17 o 
   4  -5   9       26.12       22.28      3.72 o 
   5  -5   9       27.46       27.63      4.40 o 
  -5  -4   9      213.87      242.03     12.84 o 
  -4  -4   9      284.97      285.25     13.58 o 
  -3  -4   9      262.16      251.36      8.00 o 
  -2  -4   9      264.50      263.48      8.09 o 
  -1  -4   9      567.94      543.34     35.30 o 
   0  -4   9      518.85      527.54     13.96 o 
   1  -4   9      275.44      266.10     11.47 o 
   2  -4   9       25.75       25.40      3.37 o 
   3  -4   9      291.38      279.14     12.79 o 
   4  -4   9      102.73      114.58      7.48 o 
   5  -4   9       43.22       42.55      5.29 o 
  -5  -3   9       64.69       68.42      5.83 o 
  -4  -3   9      316.96      313.21      9.79 o 
  -3  -3   9     1402.38     1359.05     33.54 o 
  -2  -3   9       92.65       92.95     11.72 o 
  -1  -3   9      134.18      146.83      5.05 o 
   0  -3   9      857.14      896.88     24.92 o 
   1  -3   9      312.34      317.01     13.06 o 
   2  -3   9      223.29      196.06      9.29 o 
   3  -3   9       78.72       89.05      5.85 o 
   4  -3   9      185.09      187.75      9.89 o 
   5  -3   9       67.36       69.79      5.75 o 
  -5  -2   9       11.73       17.88      2.35 o 
  -4  -2   9       74.05       66.18      3.64 o 
  -3  -2   9      289.84      276.54      9.40 o 
  -2  -2   9      909.50      906.81     22.92 o 
  -1  -2   9      175.78      169.83      5.55 o 
   0  -2   9      569.53      584.90     21.53 o 
   1  -2   9      565.72      570.39     21.14 o 
   2  -2   9      358.31      333.23     13.67 o 
   3  -2   9      315.92      303.57     13.00 o 
   4  -2   9        7.29        7.42      2.13 o 
   5  -2   9       26.78       30.96      4.22 o 
  -5  -1   9      187.57      188.77      7.40 o 
  -4  -1   9      137.89      153.85      6.11 o 
  -3  -1   9      136.86      133.42      5.27 o 
  -2  -1   9      204.84      207.97     11.15 o 
  -1  -1   9     1379.93     1439.04     34.81 o 
   0  -1   9      793.45      845.27     29.89 o 
   1  -1   9       12.37        9.41      2.09 o 
   2  -1   9      272.48      269.40     11.55 o 
   3  -1   9      171.20      169.78      8.36 o 
   4  -1   9      500.63      476.73     18.80 o 
   5  -1   9       39.65       41.73      4.57 o 
  -5   0   9      204.12      233.10     12.08 o 
  -4   0   9      554.68      525.02     21.14 o 
  -3   0   9      322.87      325.87     14.23 o 
  -2   0   9        5.17        4.15      1.70 o 
  -1   0   9       70.31       65.15      6.49 o 
   0   0   9      499.05      497.32     13.26 o 
   1   0   9      536.31      529.55     19.85 o 
   2   0   9        3.38        5.33      1.65 o 
   3   0   9      410.45      373.32     14.99 o 
   4   0   9      192.34      184.54      8.98 o 
  -5   1   9       25.46       28.26      3.18 o 
  -4   1   9       93.16       95.92      5.81 o 
  -3   1   9     1081.89     1065.96     27.31 o 
  -2   1   9      231.41      216.64      7.15 o 
  -1   1   9      102.71      102.38      4.07 o 
   0   1   9       76.50       74.25      6.53 o 
   1   1   9      961.15      957.52     24.15 o 
   2   1   9      213.87      210.27      6.98 o 
   3   1   9       28.56       29.74      5.95 o 
   4   1   9      179.46      170.50      9.58 o 
   5   1   9       62.29       62.70      5.56 o 
  -4   2   9       59.09       53.10      5.14 o 
  -3   2   9      466.77      429.26     24.93 o 
  -2   2   9     1393.11     1386.54     34.46 o 
  -1   2   9      401.91      395.78     16.14 o 
   0   2   9      504.94      528.98     14.38 o 
   1   2   9        1.34        0.30      0.85 o 
   2   2   9       73.20       79.94      3.76 o 
   3   2   9      485.89      469.58     20.02 o 
   4   2   9       41.84       42.00      5.04 o 
  -4   3   9      200.84      208.48      8.04 o 
  -3   3   9       81.38       75.77      4.07 o 
  -2   3   9       35.73       34.93      2.88 o 
  -1   3   9      455.84      460.71     18.45 o 
   0   3   9      515.60      522.68     27.64 o 
   1   3   9      141.02      152.02      5.76 o 
   2   3   9       25.38       22.88      3.49 o 
   3   3   9      139.74      156.49      9.38 o 
   4   3   9      346.12      328.70     16.10 o 
  -3   4   9      150.78      168.11      6.84 o 
  -2   4   9       92.37      100.43      4.78 o 
  -1   4   9       75.17       68.64      5.29 o 
   0   4   9      619.13      616.75     23.42 o 
   1   4   9      221.18      215.34     11.19 o 
   2   4   9      119.10      126.58      8.26 o 
   3   4   9       56.08       62.83      6.49 o 
  -2   5   9       94.30      103.46      7.21 o 
  -1   5   9      118.34      129.06      7.85 o 
   1   5   9      146.73      146.85      9.11 o 
   2   5   9       17.35       13.44      3.27 o 
  -2  -8  10       44.76       53.05      5.79 o 
  -1  -8  10       58.98       72.12      5.87 o 
   0  -8  10        7.25       10.44      2.69 o 
   2  -8  10       27.65       31.77      4.38 o 
  -3  -7  10       17.54       24.04      4.13 o 
  -2  -7  10       65.00       69.70      5.79 o 
  -1  -7  10       70.76       75.86      5.70 o 
   0  -7  10       62.94       66.21      5.12 o 
   1  -7  10       39.69       43.20      4.34 o 
   2  -7  10        0.24        0.00      1.30 o 
   3  -7  10        9.92       20.34      3.80 o 
  -4  -6  10       52.06       70.37      6.22 o 
  -3  -6  10      216.12      231.03     12.06 o 
  -2  -6  10      242.07      244.17     12.03 o 
  -1  -6  10       41.70       42.53      3.98 o 
   0  -6  10       92.34       95.80      6.48 o 
   1  -6  10      160.60      148.08      7.91 o 
   2  -6  10      119.02      124.17      7.38 o 
   3  -6  10       11.15        7.34      2.38 o 
   4  -6  10       15.69       14.01      3.39 o 
  -4  -5  10       19.43       24.89      4.01 o 
  -3  -5  10       83.87       86.68      6.12 o 
  -2  -5  10      800.64      809.08     21.98 o 
  -1  -5  10      206.49      213.86     10.60 o 
   0  -5  10       30.78       33.59      3.72 o 
   1  -5  10      144.45      139.20      7.50 o 
   2  -5  10       77.78       73.91      5.33 o 
   3  -5  10      146.05      141.86      8.41 o 
   4  -5  10       16.21       12.82      3.02 o 
  -4  -4  10       55.10       64.35      5.50 o 
  -3  -4  10       56.10       59.88      4.50 o 
  -2  -4  10       30.43       36.11      2.67 o 
  -1  -4  10      468.44      469.06     12.91 o 
   0  -4  10      273.70      267.29     11.76 o 
   1  -4  10      215.10      200.73      9.60 o 
   2  -4  10       77.94       82.77      5.58 o 
   3  -4  10      108.66      112.30      7.06 o 
   4  -4  10      131.57      143.79      8.70 o 
   5  -4  10        5.72       12.90      3.08 o 
  -5  -3  10       64.49       58.77      6.05 o 
  -4  -3  10      187.89      184.82      9.40 o 
  -3  -3  10      276.02      289.53      9.10 o 
  -2  -3  10      201.62      197.32      6.63 o 
  -1  -3  10       13.39       14.94      4.45 o 
   0  -3  10      668.80      671.57     24.63 o 
   1  -3  10      724.77      717.24     26.21 o 
   2  -3  10       33.74       32.14      3.74 o 
   3  -3  10       23.70       20.90      3.31 o 
   4  -3  10       40.03       38.03      4.53 o 
   5  -3  10      190.16      198.47     10.97 o 
  -5  -2  10       63.54       55.78      4.07 o 
  -4  -2  10      132.38      124.36      7.66 o 
  -3  -2  10      518.29      462.12     13.18 o 
  -2  -2  10      737.56      759.38     19.74 o 
  -1  -2  10       47.65       45.69      4.20 o 
   0  -2  10      145.39      153.60      7.93 o 
   1  -2  10      131.44      147.17      7.77 o 
   2  -2  10      577.24      555.83     21.17 o 
   3  -2  10        7.27        7.19      2.00 o 
   4  -2  10      125.52      113.78      7.04 o 
   5  -2  10       41.69       47.04      5.08 o 
  -5  -1  10      285.82      307.27     10.54 o 
  -4  -1  10       98.81       83.15      5.58 o 
  -3  -1  10       63.49       62.08      3.46 o 
  -2  -1  10     1098.82     1052.72     31.39 o 
  -1  -1  10      468.26      434.72     17.37 o 
   0  -1  10      259.05      245.51     11.06 o 
   1  -1  10       52.69       66.58      4.77 o 
   2  -1  10      309.81      304.77     13.08 o 
   3  -1  10      264.85      263.07     11.79 o 
   4  -1  10       63.54       67.37      5.06 o 
   5  -1  10       59.31       66.01      5.25 o 
  -5   0  10       98.13      118.95      5.89 o 
  -4   0  10      183.63      180.63     11.07 o 
  -3   0  10      346.01      323.28     10.13 o 
  -2   0  10      632.54      579.61     15.72 o 
  -1   0  10     1571.67     1580.21     53.70 o 
   0   0  10      698.99      660.13     24.40 o 
   1   0  10     1092.67     1091.61     27.39 o 
   2   0  10        1.00        0.29      1.10 o 
   3   0  10        9.27       11.72      2.40 o 
   4   0  10      350.94      349.74     14.77 o 
  -4   1  10       27.24       27.90      3.06 o 
  -3   1  10      473.04      495.10     14.31 o 
  -2   1  10      484.74      446.60     20.50 o 
  -1   1  10       50.95       60.72      4.73 o 
   0   1  10      435.56      404.59     16.53 o 
   1   1  10      694.41      684.34     18.13 o 
   2   1  10      376.18      373.29     11.11 o 
   3   1  10       55.54       55.70      3.98 o 
   4   1  10       45.21       45.03      5.06 o 
  -4   2  10       37.05       36.77      3.44 o 
  -3   2  10       28.79       30.80      2.92 o 
  -2   2  10      341.63      326.67     14.61 o 
  -1   2  10      412.59      396.31     16.52 o 
   0   2  10      208.34      193.82      9.62 o 
   1   2  10      608.92      591.02     16.20 o 
   2   2  10      339.64      321.61     10.34 o 
   3   2  10      243.64      238.84     12.20 o 
   4   2  10      123.55      120.75      8.18 o 
  -3   3  10       70.89       75.63      4.19 o 
  -2   3  10       93.32       89.15      6.40 o 
  -1   3  10      183.34      190.50      9.85 o 
   0   3  10      486.19      489.23     19.52 o 
   1   3  10       19.51       21.00      2.33 o 
   2   3  10      141.02      142.88      8.66 o 
   3   3  10       20.43       24.04      4.16 o 
  -2   4  10       50.92       56.79      5.75 o 
  -1   4  10       22.59       28.23      4.07 o 
   0   4  10       33.16       40.90      4.59 o 
   1   4  10      405.24      424.91     18.83 o 
   2   4  10       31.44       36.13      4.88 o 
  -1  -8  11      104.19      111.45      7.52 o 
   2  -8  11       12.59       15.05      3.31 o 
  -2  -7  11        9.99       11.99      2.83 o 
  -1  -7  11      143.34      155.04      8.88 o 
   0  -7  11      112.00      113.85      6.84 o 
   1  -7  11       23.95       17.32      2.91 o 
   2  -7  11       17.90       18.31      3.41 o 
   3  -7  11        2.06        5.02      2.42 o 
  -3  -6  11       45.89       53.67      5.48 o 
  -2  -6  11       71.71       81.37      6.01 o 
  -1  -6  11        0.25        0.80      1.18 o 
   0  -6  11       49.47       57.37      4.61 o 
   1  -6  11      101.98       93.63      6.12 o 
   2  -6  11       93.30       88.43      6.22 o 
   3  -6  11       15.84       20.77      3.72 o 
  -4  -5  11       19.71       26.68      4.24 o 
  -3  -5  11       35.63       40.37      4.67 o 
  -2  -5  11      135.24      146.53      5.65 o 
  -1  -5  11      237.88      239.62     11.13 o 
   0  -5  11        1.27        0.72      1.45 o 
   1  -5  11       98.02       90.92      6.05 o 
   2  -5  11      192.24      185.30      9.66 o 
   3  -5  11       42.08       39.14      4.77 o 
   4  -5  11        3.31        2.09      1.88 o 
  -4  -4  11      172.49      168.76      9.77 o 
  -3  -4  11       98.64       99.36      7.16 o 
  -2  -4  11      163.89      153.90      5.79 o 
  -1  -4  11      412.81      445.19     17.86 o 
   0  -4  11      117.69      104.38      6.34 o 
   1  -4  11       29.43       30.63      3.84 o 
   2  -4  11        0.93        0.45      1.41 o 
   3  -4  11      145.98      157.17      8.84 o 
   4  -4  11       19.82       22.03      3.74 o 
  -4  -3  11      300.67      299.26     12.92 o 
  -3  -3  11      230.12      212.63      7.45 o 
  -2  -3  11      116.99      122.95      4.93 o 
  -1  -3  11      445.29      413.45     16.82 o 
   0  -3  11      193.91      195.40      9.64 o 
   1  -3  11      268.22      254.24     11.74 o 
   2  -3  11      107.70       96.21      6.22 o 
   3  -3  11       33.92       32.70      4.09 o 
   4  -3  11       72.09       74.04      5.76 o 
  -4  -2  11       50.05       52.64      3.89 o 
  -3  -2  11       94.29       99.47      5.24 o 
  -2  -2  11      727.03      695.03     18.50 o 
  -1  -2  11      877.38      852.67     30.92 o 
   0  -2  11      958.21     1004.88     35.83 o 
   1  -2  11      340.54      338.12     14.38 o 
   2  -2  11      858.35      810.47     29.72 o 
   3  -2  11       21.51       17.49      3.02 o 
   4  -2  11        0.45        0.00      1.24 o 
  -4  -1  11      207.83      200.89     13.28 o 
  -3  -1  11        6.97        7.08      1.61 o 
  -2  -1  11      309.16      342.39     14.90 o 
  -1  -1  11      910.97      936.10     33.89 o 
   1  -1  11      303.54      304.87     13.35 o 
   2  -1  11      267.29      271.09     12.26 o 
   3  -1  11      312.16      330.44     14.34 o 
   4  -1  11      108.73      106.26      6.76 o 
  -4   0  11      167.07      160.62      6.59 o 
  -3   0  11      204.18      210.21      8.09 o 
  -2   0  11       13.58       10.33      2.42 o 
  -1   0  11      188.02      176.07      9.17 o 
   0   0  11      571.24      545.41     21.20 o 
   1   0  11      500.18      497.16     13.94 o 
   2   0  11      461.96      433.75     12.63 o 
   3   0  11      178.18      163.81     12.43 o 
   4   0  11      153.56      146.77     10.80 o 
  -4   1  11       35.81       36.24      3.49 o 
  -3   1  11      159.32      161.91      6.45 o 
  -2   1  11      347.17      342.29     15.16 o 
  -1   1  11      176.75      168.10      9.07 o 
   0   1  11      108.15      121.25      7.33 o 
   1   1  11      600.99      601.10     16.40 o 
   2   1  11      160.67      165.83      7.92 o 
   3   1  11      138.90      124.05      5.36 o 
   4   1  11        7.03       12.01      2.92 o 
  -3   2  11       38.70       35.55      4.84 o 
  -2   2  11      107.75      104.23      7.09 o 
  -1   2  11      234.26      228.99     11.35 o 
   0   2  11       87.45       87.56      6.07 o 
   1   2  11        0.49        1.76      1.13 o 
   2   2  11      507.45      534.20     15.21 o 
   3   2  11      101.51      112.50      7.69 o 
  -2   3  11       31.66       44.85      5.29 o 
  -1   3  11      103.31      109.38      7.15 o 
   0   3  11      240.33      225.59     11.19 o 
   1   3  11       80.83       87.88      6.05 o 
   2   3  11       55.82       56.96      5.74 o 
  -1   4  11       33.09       28.67      4.22 o 
   0   4  11       15.10       17.49      3.22 o 
  -2  -7  12        1.25        2.79      2.09 o 
   0  -7  12       88.34       94.86      6.41 o 
   1  -7  12        6.01        3.64      2.05 o 
   2  -7  12       10.19       10.67      2.71 o 
  -3  -6  12      142.14      140.16      8.74 o 
  -2  -6  12       99.17       99.48      6.76 o 
  -1  -6  12       44.86       51.98      4.98 o 
   0  -6  12       59.76       61.36      4.96 o 
   1  -6  12       42.70       50.26      5.08 o 
   2  -6  12        0.13        0.21      1.63 o 
   3  -6  12        0.84        1.51      1.92 o 
  -3  -5  12       95.48       90.23      6.38 o 
  -2  -5  12      140.13      136.08      7.89 o 
  -1  -5  12      175.52      179.79      9.44 o 
   0  -5  12      141.16      135.09      7.72 o 
   1  -5  12       15.41       17.90      3.24 o 
   2  -5  12       65.88       72.22      5.58 o 
   3  -5  12       90.09       88.83      6.57 o 
  -3  -4  12       32.99       34.11      3.01 o 
  -2  -4  12        1.52        4.94      1.98 o 
  -1  -4  12      433.84      459.53     18.72 o 
   0  -4  12      738.19      729.97     27.40 o 
   1  -4  12      497.18      471.95     19.29 o 
   2  -4  12       78.57       74.55      5.64 o 
   3  -4  12      225.03      204.61     10.70 o 
   4  -4  12       30.31       39.29      5.13 o 
  -4  -3  12      165.62      168.68      9.56 o 
  -3  -3  12      347.58      345.47     10.84 o 
  -2  -3  12       25.93       21.14      3.29 o 
  -1  -3  12       56.77       58.44      4.86 o 
   0  -3  12      502.09      490.76     19.81 o 
   1  -3  12      215.69      208.67     10.45 o 
   2  -3  12      238.79      236.62     11.52 o 
   3  -3  12       45.46       39.58      4.69 o 
   4  -3  12       80.93       81.81      6.20 o 
  -4  -2  12       93.97      102.41      5.05 o 
  -3  -2  12      130.43      128.49      5.49 o 
  -2  -2  12      371.31      370.29     16.13 o 
  -1  -2  12       45.66       44.66      4.77 o 
   0  -2  12       25.27       22.98      3.58 o 
   1  -2  12      211.37      213.32     10.57 o 
   2  -2  12      431.10      441.25     18.33 o 
   3  -2  12      328.79      315.59     14.20 o 
   4  -2  12       67.09       69.74      5.56 o 
  -4  -1  12       69.81       75.32      6.20 o 
  -3  -1  12       24.09       25.77      4.13 o 
  -2  -1  12       81.35       78.58      5.95 o 
  -1  -1  12      574.39      624.15     24.37 o 
   0  -1  12      359.33      352.68     15.29 o 
   1  -1  12       51.82       56.36      5.25 o 
   2  -1  12      225.24      228.96     11.11 o 
   3  -1  12      181.20      184.57      9.79 o 
   4  -1  12      121.83      110.65      7.23 o 
  -3   0  12      135.07      128.36      8.24 o 
  -2   0  12       24.16       34.27      4.49 o 
  -1   0  12       55.17       47.90      4.98 o 
   0   0  12      319.25      304.70     13.87 o 
   1   0  12      248.90      238.73     11.52 o 
   2   0  12        1.24        1.51      1.05 o 
   3   0  12      234.76      228.10     12.55 o 
  -3   1  12      324.87      323.93     15.42 o 
  -2   1  12       62.50       64.39      6.01 o 
  -1   1  12       41.08       40.82      4.77 o 
   0   1  12       74.24       67.92      5.37 o 
   1   1  12      240.06      251.74     12.01 o 
   2   1  12      269.86      282.38      9.39 o 
   3   1  12       67.32       70.52      3.99 o 
  -2   2  12      172.44      160.15      9.54 o 
  -1   2  12       62.12       62.82      5.87 o 
   0   2  12      106.94      101.57      6.86 o 
   1   2  12        3.44        2.98      1.90 o 
   2   2  12      117.44      115.52      5.27 o 
  -1   3  12      146.59      148.98      9.01 o 
   0   3  12      102.76      117.11      7.60 o 
   0  -7  13       79.41       79.62      5.99 o 
   1  -7  13       49.67       62.27      5.89 o 
  -1  -6  13        1.76        5.50      2.11 o 
   0  -6  13       81.35       86.95      6.30 o 
   1  -6  13      260.33      251.55     12.47 o 
   2  -6  13      200.42      184.54     10.26 o 
  -2  -5  13      182.19      210.32     10.88 o 
  -1  -5  13       67.02       60.46      5.62 o 
   0  -5  13       13.24       11.86      2.79 o 
   1  -5  13      103.62       99.30      6.88 o 
   2  -5  13       63.58       75.84      5.99 o 
  -3  -4  13       74.26       74.74      5.83 o 
  -2  -4  13       26.15       29.43      4.20 o 
  -1  -4  13      162.26      181.69      9.79 o 
   0  -4  13       69.65       63.77      5.33 o 
   1  -4  13        5.06        5.11      2.11 o 
   2  -4  13       24.39       25.71      3.97 o 
   3  -4  13      116.97      113.65      7.60 o 
  -3  -3  13      134.49      161.13      9.32 o 
  -2  -3  13       50.96       50.96      5.27 o 
  -1  -3  13        5.60        7.15      2.42 o 
   0  -3  13      271.94      268.10     12.94 o 
   1  -3  13      310.13      295.12     13.72 o 
   2  -3  13       60.01       53.77      5.44 o 
   3  -3  13       37.59       45.61      5.21 o 
  -3  -2  13      164.77      172.03      9.83 o 
  -2  -2  13      250.43      260.94     12.90 o 
  -1  -2  13       63.27       68.21      5.66 o 
   0  -2  13       12.91       12.07      2.89 o 
   1  -2  13      111.64      123.34      7.79 o 
   2  -2  13      205.89      178.18      9.68 o 
   3  -2  13        4.91        7.30      2.48 o 
  -3  -1  13       70.31       86.61      6.67 o 
  -2  -1  13      259.04      256.14     12.82 o 
  -1  -1  13      140.44      149.45      8.82 o 
   0  -1  13       95.14      108.02      7.19 o 
   1  -1  13       49.80       41.77      4.82 o 
   2  -1  13       58.99       58.50      5.56 o 
   3  -1  13      246.08      261.61     12.59 o 
  -2   0  13       14.39       17.22      3.41 o 
  -1   0  13      139.46      138.59      8.53 o 
   0   0  13      130.19      139.67      8.55 o 
   1   0  13      239.73      231.66     11.58 o 
   2   0  13        7.14        7.97      1.66 o 
  -2   1  13      155.27      144.92      9.07 o 
  -1   1  13       22.15       28.67      4.26 o 
   0   1  13      127.30      118.76      7.66 o 
   1   1  13      121.81      120.96      7.83 o 
   2   1  13      171.24      194.09     10.31 o 
   0   2  13       87.28       91.70      6.69 o 
   0  -6  14       10.92       18.69      3.62 o 
  -1  -5  14       76.33       77.18      6.18 o 
   0  -5  14        1.07        0.66      1.84 o 
   1  -5  14       40.58       36.09      4.84 o 
  -2  -4  14       47.81       47.29      5.25 o 
  -1  -4  14      121.40      130.36      8.24 o 
   0  -4  14       96.00      110.85      7.64 o 
   1  -4  14       16.50       18.00      3.39 o 
   2  -4  14       12.72       13.62      3.18 o 
  -2  -3  14      107.43      104.67      7.44 o 
  -1  -3  14       82.85      101.87      7.23 o 
   0  -3  14       55.60       69.65      6.36 o 
   1  -3  14       87.47       86.06      6.53 o 
   2  -3  14       57.02       57.74      5.87 o 
  -2  -2  14      236.03      231.81     12.24 o 
  -1  -2  14       55.54       56.31      5.93 o 
   0  -2  14       57.84       75.58      6.08 o 
   1  -2  14       57.56       66.56      6.18 o 
   2  -2  14      185.57      174.97      9.91 o 
  -2  -1  14       85.92       93.11      7.07 o 
  -1  -1  14      276.44      269.78     13.46 o 
   0  -1  14       73.86       89.83      6.70 o 
   1  -1  14       87.33       77.42      6.20 o 
  -1   0  14      155.83      173.63     10.18 o 
   0   0  14      405.46      445.34     19.49 o 
   1   0  14      181.32      195.21     10.68 o 
                                                 
